# Supplementary material for: Identification of plasmids in avian-associated Escherichia coli using nanopore and illumina sequencing
Source: BMC Genomics. 2023 Nov 21;24:698. doi: 10.1186/s12864-023-09784-6 (PMC10664647; doi:10.1186/s12864-023-09784-6)
Supplement: Supplementary file 1 — Additional file 1: Table S2. Detailed MOBsuite data from 19 poultry-associated E. coli strains from Saskatchewan. [file 12864_2023_9784_MOESM1_ESM.csv]

Table S2. Detailed MOBsuite data from 19 poultry-associated E. coli strains from Saskatchewan
E. coli Isolate	Category	Assembly_Type	Nanopore Sequencing_Kit	Filtering	Polishing	Plasmid cluster ID	# of Contigs	size (bp)	% GC content	md5	rep_type(s)	rep_type_accession(s)	relaxase_type(s)	relaxase_type_accession(s)	mpf_type	mpf_type_accession(s)	orit_type(s)	orit_accession(s)	predicted_mobility	mash_nearest_neighbor	mash_neighbor_distance	mash_neighbor_identification	primary_cluster_id	secondary_cluster_id	predicted_host_range_overall_rank	predicted_host_range_overall_name	observed_host_range_ncbi_rank	observed_host_range_ncbi_name	reported_host_range_lit_rank	reported_host_range_lit_name	associated_pmid(s)
0012-C5	HLF	Hybrid	Ligation	Filtered	Pilon	AA329	1	93702	52.03410813	a4bb9aa8cc9c178912e1bed5a41628c4	IncFIA,IncFIC	CP022610_00144,CP003035	MOBF	NC_017627_00068	MPF_F	NC_022651_00077,NC_010409_00124,NC_019094_00090,NC_017639_00094,NC_007675_00027,NC_017639_00100,NC_019037_00027,NC_019094_00068,NC_014615_00033,NC_008460_00107,NC_013437_00116,08-5333_00200	MOBF	CP010020	conjugative	NC_013362	0.0326168	Escherichia coli O26:H11 str. 11368	AA329	-	family	Enterobacteriaceae	family	Enterobacteriaceae	-	-	-
0012-C5	HLUF	Hybrid	Ligation	Unfiltered	Pilon	AA329	1	93702	52.03410813	76d495ed797dfefe5227938a0d028846	IncFIA,IncFIC	CP022610_00144,CP003035	MOBF	NC_017627_00068	MPF_F	NC_022651_00077,NC_010409_00124,NC_019094_00090,NC_017639_00094,NC_007675_00027,NC_017639_00100,NC_019037_00027,NC_019094_00068,NC_014615_00033,NC_008460_00107,NC_013437_00116,08-5333_00200	MOBF	CP010020	conjugative	NC_013362	0.0325113	Escherichia coli O26:H11 str. 11368	AA329	-	family	Enterobacteriaceae	family	Enterobacteriaceae	-	-	-
0012-C5	HRF	Hybrid	Rapid	Filtered	Pilon	AA329	1	93702	52.03304092	e3db76095b3347f2179b79f613354bb7	IncFIA,IncFIC	CP022610_00144,CP003035	MOBF	NC_017627_00068	MPF_F	NC_022651_00077,NC_010409_00124,NC_019094_00090,NC_017639_00094,NC_007675_00027,NC_017639_00100,NC_019037_00027,NC_019094_00068,NC_014615_00033,NC_008460_00107,NC_013437_00116,08-5333_00200	MOBF	CP010020	conjugative	NC_013362	0.0325113	Escherichia coli O26:H11 str. 11368	AA329	-	family	Enterobacteriaceae	family	Enterobacteriaceae	-	-	-
0012-C5	HRUF	Hybrid	Rapid	Unfiltered	Pilon	AA329	1	93702	52.03304092	e3db76095b3347f2179b79f613354bb7	IncFIA,IncFIC	CP022610_00144,CP003035	MOBF	NC_017627_00068	MPF_F	NC_022651_00077,NC_010409_00124,NC_019094_00090,NC_017639_00094,NC_007675_00027,NC_017639_00100,NC_019037_00027,NC_019094_00068,NC_014615_00033,NC_008460_00107,NC_013437_00116,08-5333_00200	MOBF	CP010020	conjugative	NC_013362	0.0325113	Escherichia coli O26:H11 str. 11368	AA329	-	family	Enterobacteriaceae	family	Enterobacteriaceae	-	-	-
0012-C5	LLFM	Long_Read	Ligation	Filtered	Medaka	AA329	1	93606	51.92829519	90f93affdbeca7f32167fac5a819b854	IncFIA	CP022610_00144	MOBF,MOBF,MOBF	NC_017627_00068,AP018572_00011,NC_011964_00125	MPF_F	NC_008460_00107,NC_014615_00033,NC_019094_00068,NC_019037_00027,NC_017639_00100,NC_007675_00027,NC_017639_00094,NC_017659_00099,NC_010409_00124,NZ_CM001154_00091,NC_022651_00077,NC_007607_00115	MOBF	CP010020	conjugative	NC_013362	0.0394988	Escherichia coli O26:H11 str. 11368	AA329	-	order	Enterobacterales	order	Enterobacterales	order	Enterobacterales	10773089; 25389419; 19897651; 24247128; 20851899; 22511964
0012-C5	LLFMP	Long_Read	Ligation	Filtered	Medaka_Pilon	AA329	1	93666	52.00499648	1321e617ca6f60fb73319791803c32ef	IncFIA	CP022610_00144	MOBF,MOBF	NC_017627_00068,MG904998_00124	MPF_F	NC_008460_00107,NC_009837_00049,NC_019094_00068,NC_019037_00027,NC_017639_00100,NC_007675_00027,NC_017639_00094,NC_019094_00090,NC_010409_00124,NC_022651_00077,NC_013437_00116,08-5333_00200	MOBF	CP010020	conjugative	NC_013362	0.0326168	Escherichia coli O26:H11 str. 11368	AA329	-	order	Enterobacterales	order	Enterobacterales	order	Enterobacterales	10773089; 25389419; 19897651; 24247128; 20851899; 22511964
0012-C5	LLFM	Long_Read	Ligation	Filtered	Medaka	AA329	1	93606	51.92829519	90f93affdbeca7f32167fac5a819b854	IncFIA	CP022610_00144	MOBF,MOBF,MOBF	NC_017627_00068,AP018572_00011,NC_011964_00125	MPF_F	NC_008460_00107,NC_014615_00033,NC_019094_00068,NC_019037_00027,NC_017639_00100,NC_007675_00027,NC_017639_00094,NC_017659_00099,NC_010409_00124,NZ_CM001154_00091,NC_022651_00077,NC_007607_00115	MOBF	CP010020	conjugative	NC_013362	0.0394988	Escherichia coli O26:H11 str. 11368	AA329	-	order	Enterobacterales	order	Enterobacterales	order	Enterobacterales	10773089; 25389419; 19897651; 24247128; 20851899; 22511964
0012-C5	LLF	Long_Read	Ligation	Filtered	Unpolished	AA329	1	93406	51.98060082	cc278b09d30b614c2133cd482e766036	IncFIA	CP022610_00144	MOBF,MOBF	NC_011980_00044,AP018572_00011	MPF_F	NC_008460_00107,NC_014615_00033,NC_019094_00068,NC_013362_00053,NC_019037_00027,NC_017639_00100,NC_007675_00027,NC_017639_00094,NC_017659_00099,NC_010409_00124,NZ_CM001154_00091,NC_022651_00077,NC_007607_00115	MOBF	CP010020	conjugative	NC_013362	0.0397669	Escherichia coli O26:H11 str. 11368	AA329	-	order	Enterobacterales	order	Enterobacterales	order	Enterobacterales	10773089; 25389419; 19897651; 24247128; 20851899; 22511964
0012-C5	LLUFMP	Long_Read	Ligation	Unfiltered	Medaka_Pilon	AA329	1	93678	52.00046969	0a52f216157d49fe3ea2f0fab0b0f673	IncFIA	CP022610_00144	MOBF	NC_017627_00068	MPF_F	NC_008460_00107,NC_009837_00049,NC_019094_00068,NC_019037_00027,NC_017639_00100,NC_007675_00027,NC_017639_00094,NC_019094_00090,NC_010409_00124,NC_022651_00077,NC_013437_00116,08-5333_00200	MOBF	CP010020	conjugative	NC_013362	0.0327227	Escherichia coli O26:H11 str. 11368	AA329	-	order	Enterobacterales	order	Enterobacterales	order	Enterobacterales	10773089; 25389419; 19897651; 24247128; 20851899; 22511964
0012-C5	LLUFM	Long_Read	Ligation	Unfiltered	Medaka	AA329	1	93610	51.92714454	75f08f514d6bdc43dd81d29b43a4e0d5	IncFIA	CP022610_00144	MOBF,MOBF,MOBF,MOBF	CP029214_00066,NC_011980_00044,NC_017639_00103,AP018572_00011	MPF_F	NC_008460_00107,NC_014615_00033,NC_010488_00021,NC_019094_00068,NC_017639_00100,NC_007675_00027,NC_017639_00094,NC_017659_00099,NZ_CM001154_00091,NC_022651_00077,NC_007607_00115,NC_009378_00101	MOBF	CP010020	conjugative	NC_013362	0.0391011	Escherichia coli O26:H11 str. 11368	AA329	-	order	Enterobacterales	order	Enterobacterales	order	Enterobacterales	10773089; 25389419; 19897651; 24247128; 20851899; 22511964
0012-C5	LRFMP	Long_Read	Rapid	Filtered	Medaka_Pilon	AA329	1	93683	52.00409893	7a14580ab0646477dd53310f4cd16e56	IncFIA,IncFIC	CP022610_00144,CP003035	MOBF	NC_017627_00068	MPF_F	NC_022651_00077,NC_010409_00124,NC_019094_00090,NC_017639_00094,NC_007675_00027,NC_017639_00100,NC_019037_00027,NC_019094_00068,NC_014615_00033,NC_008460_00107,NC_013437_00116,08-5333_00200	MOBF	CP010020	conjugative	NC_013362	0.0326168	Escherichia coli O26:H11 str. 11368	AA329	-	family	Enterobacteriaceae	family	Enterobacteriaceae	-	-	-
0012-C5	LRFM	Long_Read	Rapid	Filtered	Medaka	AA329	1	93581	51.93575619	976bcd598fbba23a693c5c570b26c7a5	IncFIA,IncFIC	CP022610_00144,CP003035	MOBF,MOBF	MF535908_00027,NC_011980_00044	MPF_F	NC_022651_00077,NC_019037_00043,NC_017659_00099,NC_019094_00090,NC_017639_00094,NC_007675_00027,NC_017639_00100,NC_008460_00097,NC_017054_00100,NC_009837_00049,NC_008460_00107,NC_009378_00101,NC_019072_00073	MOBF	CP010020	conjugative	NC_013362	0.0393656	Escherichia coli O26:H11 str. 11368	AA329	-	genus	Escherichia	genus	Escherichia	-	-	-
0012-C5	LRF	Long_Read	Rapid	Filtered	Unpolished	AA329	1	93141	51.79566464	0b3cb35ab656e53432215e7d090cca96	IncFIA,IncFIC	CP022610_00144,CP003035	MOBF,MOBF	AP018572_00011,NC_011980_00044	MPF_F	NC_022651_00077,NZ_CM001154_00091,NC_017639_00090,NC_019002_00072,NC_017639_00100,NC_008460_00097,NC_013362_00053,NC_019094_00068,NC_014615_00033,NC_008460_00107	MOBF	CP010020	conjugative	NC_013362	0.0417116	Escherichia coli O26:H11 str. 11368	AA329	-	genus	Escherichia	genus	Escherichia	-	-	-
0012-C5	LRUFMP	Long_Read	Rapid	Unfiltered	Medaka_Pilon	AA329	1	93793	52.00388089	1d6093292e5785b63a484e6e5149c034	IncFIA,IncFIC	CP022610_00144,CP003035	MOBF	NC_017627_00068	MPF_F	NC_007675_00027,NC_017639_00100,NC_019037_00027,NC_019094_00068,NC_014615_00033,NC_008460_00107,NC_022651_00077,NC_010409_00124,NC_019094_00090,NC_017639_00094,NC_013437_00116,08-5333_00200	MOBF	CP010020	conjugative	NC_013362	0.0327227	Escherichia coli O26:H11 str. 11368	AA329	-	family	Enterobacteriaceae	family	Enterobacteriaceae	-	-	-
0012-C5	LRUFM	Long_Read	Rapid	Unfiltered	Medaka	AA329	1	93692	51.93719848	6d4e01d5b3f3013abfbf2efff2b43ed0	IncFIA,IncFIC	CP022610_00144,CP003035	MOBF,MOBF,MOBF	MF535908_00027,NC_011980_00044,CP029214_00066	MPF_F	NC_007675_00027,NC_017639_00100,NC_019037_00027,NC_013362_00053,NC_017054_00100,NC_009837_00049,NC_008460_00107,NC_022651_00077,NC_019037_00043,NC_017659_00099,NC_019094_00090,NC_017639_00094,NC_009378_00101,NC_019072_00073	MOBF	CP010020	conjugative	NC_013362	0.0393656	Escherichia coli O26:H11 str. 11368	AA329	-	genus	Escherichia	genus	Escherichia	-	-	-
0012-C5	LRUF	Long_Read	Rapid	Unfiltered	Unpolished	AA329	1	93217	51.7888368	c2863c14ca496accd6fdb1c6d41ba49d	IncFIA,IncFIC	CP022610_00144,CP003035	MOBF,MOBF	AP018572_00011,NC_011980_00044	MPF_F	NC_017639_00100,NC_017054_00096,NC_008460_00097,NC_013362_00053,NC_019094_00068,NC_014615_00033,NC_008460_00107,NC_022651_00077,NC_019037_00043,NC_017639_00090,NC_017659_00099,NC_017630_00031,NC_017639_00094	MOBF	CP010020	conjugative	NC_013362	0.0415686	Escherichia coli O26:H11 str. 11368	AA329	-	genus	Escherichia	genus	Escherichia	-	-	-
0012-C5	LLUF	Long_Read	Ligation	Unfiltered	Unpolished	AA329	1	93403	51.9758466	cfb0f073ee952e7649a33d0c33e1d6a1	IncFIA	CP022610_00144	MOBF,MOBF	NC_011980_00044,AP018572_00011	MPF_F	NC_008460_00107,NC_014615_00033,NC_019094_00068,NC_017639_00100,NC_007675_00027,NC_017639_00094,NC_017659_00099,NC_017639_00090,NZ_CM001154_00091,NC_022651_00077,NC_007607_00115	MOBF	CP010020	conjugative	NC_013362	0.0401734	Escherichia coli O26:H11 str. 11368	AA329	-	order	Enterobacterales	order	Enterobacterales	order	Enterobacterales	10773089; 25389419; 19897651; 24247128; 20851899; 22511964
0012-C5	HLF	Hybrid	Ligation	Filtered	Pilon	AB443	1	5569	46.79475669	a3124de95c6e679f37a698ac6b748af8	rep_cluster_2350	CP041342_00001	MOBP	NC_019076_00002	-	-	MOBP	MF083142	mobilizable	CP035351	0.000830728	Escherichia coli	AB443	AK226	multi-phylla	Actinobacteria,Bacteroidetes,Firmicutes,Proteobacteria	multi-phylla	Actinobacteria,Bacteroidetes,Firmicutes,Proteobacteria	genus	Escherichia	6263753; 17122402; 26802429
0012-C5	HLUF	Hybrid	Ligation	Unfiltered	Pilon	AB443	1	5569	46.79475669	172dd7594e0aa9cf025c097822a587c2	rep_cluster_2350	CP041342_00001	MOBP	NC_022662_00003	-	-	MOBP	MF083142	mobilizable	CP035351	0.000830728	Escherichia coli	AB443	AK226	multi-phylla	Actinobacteria,Bacteroidetes,Firmicutes,Proteobacteria	multi-phylla	Actinobacteria,Bacteroidetes,Firmicutes,Proteobacteria	genus	Escherichia	6263753; 17122402; 26802429
0012-C5	HRF	Hybrid	Rapid	Filtered	Pilon	AB443	1	5569	46.79475669	172dd7594e0aa9cf025c097822a587c2	rep_cluster_2350	CP041342_00001	MOBP	NC_022662_00003	-	-	MOBP	MF083142	mobilizable	CP035351	0.000830728	Escherichia coli	AB443	AK226	multi-phylla	Actinobacteria,Bacteroidetes,Firmicutes,Proteobacteria	multi-phylla	Actinobacteria,Bacteroidetes,Firmicutes,Proteobacteria	genus	Escherichia	6263753; 17122402; 26802429
0012-C5	HRUF	Hybrid	Rapid	Unfiltered	Pilon	AB443	1	5569	46.79475669	172dd7594e0aa9cf025c097822a587c2	rep_cluster_2350	CP041342_00001	MOBP	NC_022662_00003	-	-	MOBP	MF083142	mobilizable	CP035351	0.000830728	Escherichia coli	AB443	AK226	multi-phylla	Actinobacteria,Bacteroidetes,Firmicutes,Proteobacteria	multi-phylla	Actinobacteria,Bacteroidetes,Firmicutes,Proteobacteria	genus	Escherichia	6263753; 17122402; 26802429
0012-C5	LLFM	Long_Read	Ligation	Filtered	Medaka	AB443	1	5570	46.73249551	f6ce8cd114b20c990e3c5efe0e147e33	rep_cluster_2350	CP041342_00001	MOBP,MOBP	NC_017321_00002,NC_019076_00002	-	-	MOBP	MF083142	mobilizable	CP035351	0.00467416	Escherichia coli	AB443	AK226	multi-phylla	Actinobacteria,Bacteroidetes,Firmicutes,Proteobacteria	multi-phylla	Actinobacteria,Bacteroidetes,Firmicutes,Proteobacteria	genus	Escherichia	6263753; 17122402; 26802429
0012-C5	LLFMP	Long_Read	Ligation	Filtered	Medaka_Pilon	AB443	1	5569	46.79475669	f4558834f6163a8924de5aab7f6a7040	rep_cluster_2350	CP041342_00001	MOBP	NC_019076_00002	-	-	MOBP	MF083142	mobilizable	CP035351	0.000855821	Escherichia coli	AB443	AK226	multi-phylla	Actinobacteria,Bacteroidetes,Firmicutes,Proteobacteria	multi-phylla	Actinobacteria,Bacteroidetes,Firmicutes,Proteobacteria	genus	Escherichia	6263753; 17122402; 26802429
0012-C5	LLFM	Long_Read	Ligation	Filtered	Medaka	AB443	1	5570	46.73249551	f6ce8cd114b20c990e3c5efe0e147e33	rep_cluster_2350	CP041342_00001	MOBP,MOBP	NC_017321_00002,NC_019076_00002	-	-	MOBP	MF083142	mobilizable	CP035351	0.00467416	Escherichia coli	AB443	AK226	multi-phylla	Actinobacteria,Bacteroidetes,Firmicutes,Proteobacteria	multi-phylla	Actinobacteria,Bacteroidetes,Firmicutes,Proteobacteria	genus	Escherichia	6263753; 17122402; 26802429
0012-C5	LLF	Long_Read	Ligation	Filtered	Unpolished	AB443	1	5542	46.82425117	fbe53260f9909bdc7efe7b9be517a4b4	rep_cluster_2350	CP041342_00001	MOBP,MOBP,MOBP	NC_017321_00002,CP043517_00004,NC_020251_00005	-	-	MOBP	MF083142	mobilizable	CP035351	0.0064892	Escherichia coli	AB443	AK226	multi-phylla	Actinobacteria,Bacteroidetes,Firmicutes,Proteobacteria	multi-phylla	Actinobacteria,Bacteroidetes,Firmicutes,Proteobacteria	genus	Escherichia	6263753; 17122402; 26802429
0012-C5	LLUFMP	Long_Read	Ligation	Unfiltered	Medaka_Pilon	AB443	1	5569	46.79475669	9f9ac2e69f41bff7d641aa369d545d76	rep_cluster_2350	CP041342_00001	MOBP	NC_019076_00002	-	-	MOBP	MF083142	mobilizable	CP035351	0.000830728	Escherichia coli	AB443	AK226	multi-phylla	Actinobacteria,Bacteroidetes,Firmicutes,Proteobacteria	multi-phylla	Actinobacteria,Bacteroidetes,Firmicutes,Proteobacteria	genus	Escherichia	6263753; 17122402; 26802429
0012-C5	LLUFM	Long_Read	Ligation	Unfiltered	Medaka	AB443	1	5562	46.78173319	e0494fb5f2ad2ad7bece8bf8ed86097f	rep_cluster_2350	CP041342_00001	MOBP,MOBP	NC_019076_00002,NC_017321_00002	-	-	MOBP	MF083142	mobilizable	CP035351	0.00430121	Escherichia coli	AB443	AK226	multi-phylla	Actinobacteria,Bacteroidetes,Firmicutes,Proteobacteria	multi-phylla	Actinobacteria,Bacteroidetes,Firmicutes,Proteobacteria	genus	Escherichia	6263753; 17122402; 26802429
0012-C5	LRUFMP	Long_Read	Rapid	Unfiltered	Medaka_Pilon	AB443	1	11130	46.76549865	805e200464dadbd60497391ec3336e54	rep_cluster_2350	CP041342_00001	MOBP,MOBP	NC_019076_00002,LT985292_00003	-	-	MOBP	MF083142	mobilizable	CP035351	0.0037263	Escherichia coli	AB443	AK226	multi-phylla	Actinobacteria,Bacteroidetes,Firmicutes,Proteobacteria	multi-phylla	Actinobacteria,Bacteroidetes,Firmicutes,Proteobacteria	genus	Escherichia	6263753; 17122402; 26802429
0012-C5	LRUFM	Long_Read	Rapid	Unfiltered	Medaka	AB443	1	11128	46.7379583	6634084f3875328461027272f2bcdde9	rep_cluster_2350	CP041342_00001	MOBP,MOBP,MOBP	NC_019076_00002,NC_017321_00002,LT985292_00003	-	-	MOBP	MF083142	mobilizable	CP035351	0.00531349	Escherichia coli	AB443	AK226	multi-phylla	Actinobacteria,Bacteroidetes,Firmicutes,Proteobacteria	multi-phylla	Actinobacteria,Bacteroidetes,Firmicutes,Proteobacteria	genus	Escherichia	6263753; 17122402; 26802429
0012-C5	LRUF	Long_Read	Rapid	Unfiltered	Unpolished	AB443	1	11035	46.55188038	cda9f0a4faf00b68d041e8f77baac35e	rep_cluster_2350	CP041342_00001	MOBP,MOBP,MOBP,MOBP	NC_019076_00002,NC_016903_00002,CP043517_00004,NC_017321_00002	-	-	MOBP	MF083142	mobilizable	CP035351	0.0090861	Escherichia coli	AB443	AK226	multi-phylla	Actinobacteria,Bacteroidetes,Firmicutes,Proteobacteria	multi-phylla	Actinobacteria,Bacteroidetes,Firmicutes,Proteobacteria	genus	Escherichia	6263753; 17122402; 26802429
0012-C5	LLUF	Long_Read	Ligation	Unfiltered	Unpolished	AB443	1	5540	46.85920578	70048fbb0c37115a44048f0d9460e19d	rep_cluster_2350	CP041342_00001	MOBP,MOBP,MOBP	NC_019076_00002,CP043517_00004,NC_017321_00002	-	-	MOBP	MF083142	mobilizable	CP035351	0.00676872	Escherichia coli	AB443	AK226	multi-phylla	Actinobacteria,Bacteroidetes,Firmicutes,Proteobacteria	multi-phylla	Actinobacteria,Bacteroidetes,Firmicutes,Proteobacteria	genus	Escherichia	6263753; 17122402; 26802429
0012-C5	HLF	Hybrid	Ligation	Filtered	Pilon	AC748	1	2089	47.19961704	5d6768eb0b4f2611fcd811135fed24b3	Col(BS512)	NC_010656	-	-	-	-	-	-	non-mobilizable	CP030115	0.000483446	Escherichia coli	AC748	AM073	family	Enterobacteriaceae	family	Enterobacteriaceae	-	-	-
0012-C5	HLUF	Hybrid	Ligation	Unfiltered	Pilon	AC748	1	2089	47.19961704	f9f449f47ae5951de64a47c1d26a698b	Col(BS512)	NC_010656	-	-	-	-	-	-	non-mobilizable	CP030115	0.000483446	Escherichia coli	AC748	AM073	family	Enterobacteriaceae	family	Enterobacteriaceae	-	-	-
0012-C5	HRF	Hybrid	Rapid	Filtered	Pilon	AC748	1	2089	47.19961704	f9f449f47ae5951de64a47c1d26a698b	Col(BS512)	NC_010656	-	-	-	-	-	-	non-mobilizable	CP030115	0.000483446	Escherichia coli	AC748	AM073	family	Enterobacteriaceae	family	Enterobacteriaceae	-	-	-
0012-C5	HRUF	Hybrid	Rapid	Unfiltered	Pilon	AC748	1	2089	47.19961704	f9f449f47ae5951de64a47c1d26a698b	Col(BS512)	NC_010656	-	-	-	-	-	-	non-mobilizable	CP030115	0.000483446	Escherichia coli	AC748	AM073	family	Enterobacteriaceae	family	Enterobacteriaceae	-	-	-
0012-C5	LRUFMP	Long_Read	Rapid	Unfiltered	Medaka_Pilon	AC748	1	2073	47.32272069	0cb67f795ea346e7996f7f0ce4b813d5	Col(BS512)	NC_010656	-	-	-	-	-	-	non-mobilizable	CP030115	0.000532603	Escherichia coli	AC748	AM073	family	Enterobacteriaceae	family	Enterobacteriaceae	-	-	-
0012-C5	LRUFM	Long_Read	Rapid	Unfiltered	Medaka	AC748	1	2071	47.27184935	cd46265fefbcea2340664f44d6be809a	Col(BS512)	NC_010656	-	-	-	-	-	-	non-mobilizable	CP030115	0.00178577	Escherichia coli	AC748	AM073	family	Enterobacteriaceae	family	Enterobacteriaceae	-	-	-
0012-C5	LRUF	Long_Read	Rapid	Unfiltered	Unpolished	AC748	1	2060	47.2815534	549e17c4ed83e2c313786c1f9898b9b5	Col(BS512)	NC_010656	-	-	-	-	-	-	non-mobilizable	CP030115	0.00604372	Escherichia coli	AC748	AM073	family	Enterobacteriaceae	family	Enterobacteriaceae	-	-	-
0205-C9	HLF	Hybrid	Ligation	Filtered	Pilon	AA329	1	70710	52.22599349	e652e749744c1ab95d63ed805bbcad4a	IncFIA,IncFIC	000136__AP014877_00014,CP003035	MOBF	NC_017627_00068	MPF_F	NC_022651_00077,NC_010409_00124,NC_019094_00090,NC_017639_00094,NC_007675_00027,NC_017639_00100,NC_019037_00027,NC_019094_00068,NC_009837_00049,NC_013437_00116,08-5333_00200	MOBF	CP015086	conjugative	NC_013362	0.0224927	Escherichia coli O26:H11 str. 11368	AA329	AI236	family	Enterobacteriaceae	family	Enterobacteriaceae	-	-	-
0205-C9	HLUF	Hybrid	Ligation	Unfiltered	Pilon	AA329	1	70702	52.22483098	2be6f4259391f0529ffcbddeb1162cfa	IncFIA,IncFIC	000136__AP014877_00014,CP003035	MOBF	NC_017627_00068	MPF_F	NC_022651_00077,NC_010409_00124,NC_019094_00090,NC_017639_00094,NC_007675_00027,NC_017639_00100,NC_019037_00027,NC_019094_00068,NC_009837_00049,NC_013437_00116,08-5333_00200	MOBF	CP015086	conjugative	NC_013362	0.0224927	Escherichia coli O26:H11 str. 11368	AA329	AI236	family	Enterobacteriaceae	family	Enterobacteriaceae	-	-	-
0205-C9	HRF	Hybrid	Rapid	Filtered	Pilon	AA329	1	70710	52.22599349	6241a238c545c3ce61cbfd7394a0cc82	IncFIA,IncFIC	000136__AP014877_00014,CP003035	MOBF	NC_017627_00068	MPF_F	NC_022651_00077,NC_010409_00124,NC_019094_00090,NC_017639_00094,NC_007675_00027,NC_017639_00100,NC_019037_00027,NC_019094_00068,NC_009837_00049,NC_013437_00116,08-5333_00200	MOBF	CP015086	conjugative	NC_013362	0.0224927	Escherichia coli O26:H11 str. 11368	AA329	AI236	family	Enterobacteriaceae	family	Enterobacteriaceae	-	-	-
0205-C9	HRUF	Hybrid	Rapid	Unfiltered	Pilon	AA329	1	70710	52.22599349	6241a238c545c3ce61cbfd7394a0cc82	IncFIA,IncFIC	000136__AP014877_00014,CP003035	MOBF	NC_017627_00068	MPF_F	NC_022651_00077,NC_010409_00124,NC_019094_00090,NC_017639_00094,NC_007675_00027,NC_017639_00100,NC_019037_00027,NC_019094_00068,NC_009837_00049,NC_013437_00116,08-5333_00200	MOBF	CP015086	conjugative	NC_013362	0.0224927	Escherichia coli O26:H11 str. 11368	AA329	AI236	family	Enterobacteriaceae	family	Enterobacteriaceae	-	-	-
0205-C9	LLFM	Long_Read	Ligation	Filtered	Medaka	AA329	1	70680	52.10384833	460eb28197ff8061553855f7f420c739	IncFIA,IncFIC	000136__AP014877_00014,CP003035	MOBF,MOBF,MOBF	AP018572_00011,NC_017639_00103,CP029214_00066	MPF_F	NC_022651_00077,NZ_CM001154_00091,NC_010409_00124,NC_017659_00099,NC_019000_00022,NC_019037_00027,NC_009837_00049,NC_013437_00116,08-5333_00200	MOBF	CP015086	conjugative	NC_013362	0.0298031	Escherichia coli O26:H11 str. 11368	AA329	-	genus	Escherichia	genus	Escherichia	-	-	-
0205-C9	LLFMP	Long_Read	Ligation	Filtered	Medaka_Pilon	AA329	1	70698	52.22212792	bd1b274406a26488f44ae3378690d372	IncFIA,IncFIC	000136__AP014877_00014,CP003035	MOBF	NC_017627_00068	MPF_F	NC_022651_00077,NC_010409_00124,NC_019094_00090,NC_017639_00094,NC_007675_00027,NC_017639_00100,NC_019037_00027,NC_019094_00068,NC_009837_00049,NC_013437_00116,08-5333_00200	MOBF	CP015086	conjugative	NC_013362	0.0225651	Escherichia coli O26:H11 str. 11368	AA329	AI236	family	Enterobacteriaceae	family	Enterobacteriaceae	-	-	-
0205-C9	LLF	Long_Read	Ligation	Filtered	Unpolished	AA329	1	70518	52.15973227	8ad96e65954249469086f1252063b11a	IncFIA,IncFIC	000136__AP014877_00014,CP003035	MOBF,MOBF,MOBF	AP018572_00011,NC_011980_00044,CP029214_00066	MPF_F	NC_022651_00077,NZ_CM001154_00091,NC_010409_00124,NC_017659_00099,NC_019000_00022,NC_017639_00100,NC_019037_00027,NC_019094_00068,NC_014615_00033,NC_009837_00049,NC_013437_00116,08-5333_00200	MOBF	CP015086	conjugative	NC_013362	0.0303826	Escherichia coli O26:H11 str. 11368	AA329	-	genus	Escherichia	genus	Escherichia	-	-	-
0205-C9	LLUFMP	Long_Read	Ligation	Unfiltered	Medaka_Pilon	AA329	1	70707	52.22113794	44b3226b0401a3c71af47b62e1a0da6a	IncFIA,IncFIC	000136__AP014877_00014,CP003035	MOBF	NC_017627_00068	MPF_F	NC_022651_00077,NC_010409_00124,NC_019094_00090,NC_017639_00094,NC_007675_00027,NC_017639_00100,NC_019037_00027,NC_019094_00068,NC_009837_00049,NC_013437_00116,08-5333_00200	MOBF	CP015086	conjugative	NC_013362	0.0225651	Escherichia coli O26:H11 str. 11368	AA329	AI236	family	Enterobacteriaceae	family	Enterobacteriaceae	-	-	-
0205-C9	LLUFM	Long_Read	Ligation	Unfiltered	Medaka	AA329	1	70674	52.1266661	746171cdc3ca64925aa98212f31f956a	IncFIA,IncFIC	000136__AP014877_00014,CP003035	MOBF,MOBF,MOBF,MOBF,MOBF	AP018572_00011,CP008715_00128,NC_017639_00103,NC_011980_00044,CP029214_00066	MPF_F	NC_022651_00077,NZ_CM001154_00091,NC_010409_00124,NC_017659_00099,NC_017054_00095,NC_019037_00027,NC_019094_00068,NC_009837_00049,NC_013437_00116,08-5333_00200	MOBF	CP015086	conjugative	NC_013362	0.0295179	Escherichia coli O26:H11 str. 11368	AA329	-	genus	Escherichia	genus	Escherichia	-	-	-
0205-C9	LRFMP	Long_Read	Rapid	Filtered	Medaka_Pilon	AA329	1	70708	52.22181366	61756adf8c02c075d43acf1028cf60a8	IncFIA,IncFIC	000136__AP014877_00014,CP003035	MOBF	NC_017627_00068	MPF_F	NC_022651_00077,NC_010409_00124,NC_019094_00090,NC_017639_00094,NC_007675_00027,NC_017639_00100,NC_019037_00027,NC_019094_00068,NC_009837_00049,NC_013437_00116,08-5333_00200	MOBF	CP015086	conjugative	NC_013362	0.0224927	Escherichia coli O26:H11 str. 11368	AA329	AI236	family	Enterobacteriaceae	family	Enterobacteriaceae	-	-	-
0205-C9	LRFM	Long_Read	Rapid	Filtered	Medaka	AA329	1	70660	52.13699406	29c7f5f068cfc09656ee607cb31f9ee6	IncFIA	IncFIC, 000136__AP014877_00014, CP003035	MOBF	AP018572_00011, NC_011980_00044, CP029214_00066	MPF_F, MOBF	CP015086	conjugative	NC_013362	conjugative	NC_013362	0.0284967	Escherichia coli O26:H11 str. 11368	AA329	-	genus	Escherichia	genus	Escherichia	-	-	-
0205-C9	LRF	Long_Read	Rapid	Filtered	Unpolished	AA329	1	70580	52.02323604	2d19693302db51cf6370a0255af767eb	IncFIA	000136__AP014877_00014	MOBF,MOBF,MOBF	NC_011980_00044,MF535908_00027,CP029214_00066	MPF_F	NC_007675_00027,NC_017639_00094,NC_019094_00090,NC_017659_00099,NC_010409_00124,NC_019037_00043,NC_022651_00077,NC_008460_00107,NC_009837_00049,NC_014615_00033,NC_019094_00068,NC_017054_00096,NC_017639_00100,NC_013437_00116,NC_014384_00086	MOBF	CP015086	conjugative	NC_013362	0.0262266	Escherichia coli O26:H11 str. 11368	AA329	-	order	Enterobacterales	order	Enterobacterales	order	Enterobacterales	10773089; 25389419; 19897651; 24247128; 20851899; 22511964
0205-C9	LRUFMP	Long_Read	Rapid	Unfiltered	Medaka_Pilon	AA329	1	70710	52.22457927	565807c430452ea34f82351fb7e09da4	IncFIA	000136__AP014877_00014	MOBF	NC_017627_00068	MPF_F	NC_009837_00049,NC_019094_00068,NC_019037_00027,NC_017639_00100,NC_007675_00027,NC_017639_00094,NC_019094_00090,NC_010409_00124,NC_022651_00077,NC_013437_00116,08-5333_00200	MOBF	CP015086	conjugative	NC_013362	0.0224927	Escherichia coli O26:H11 str. 11368	AA329	AI236	order	Enterobacterales	order	Enterobacterales	order	Enterobacterales	10773089; 25389419; 19897651; 24247128; 20851899; 22511964
0205-C9	LRUFM	Long_Read	Rapid	Unfiltered	Medaka	AA329	1	70672	52.13238624	2a364f91c4893ee7248eae8cb33abb43	IncFIA	000136__AP014877_00014	MOBF,MOBF,MOBF	CP029214_00066,MG904998_00124,AP018572_00011	MPF_F	NC_008460_00107,NC_009837_00049,NC_014615_00033,NC_010719_00097,NC_019094_00068,NC_013362_00053,NC_019037_00027,NC_017639_00100,NC_007675_00027,NC_017659_00099,NC_017639_00090,NC_019037_00043,NC_022651_00077,NC_014384_00086,NC_013437_00116	MOBF	CP015086	conjugative	NC_013362	0.0289561	Escherichia coli O26:H11 str. 11368	AA329	-	order	Enterobacterales	order	Enterobacterales	order	Enterobacterales	10773089; 25389419; 19897651; 24247128; 20851899; 22511964
0205-C9	LRUF	Long_Read	Rapid	Unfiltered	Unpolished	AA329	1	70350	51.99004975	591c6da6aa8332f1632486e7236e9922	IncFIA	000136__AP014877_00014	MOBF,MOBF,MOBF,MOBF	CP029214_00066,NC_011980_00044,NC_017639_00103,AP018572_00011	MPF_F	NC_008460_00107,NC_014615_00033,NC_019094_00068,NC_013362_00053,NC_019037_00027,NC_017639_00100,NC_007675_00027,NC_014615_00017,NC_019000_00022,NC_017639_00090,NC_019037_00043,NC_022651_00077,08-5333_00200	MOBF	CP015086	conjugative	NC_013362	0.0290489	Escherichia coli O26:H11 str. 11368	AA329	-	order	Enterobacterales	order	Enterobacterales	order	Enterobacterales	10773089; 25389419; 19897651; 24247128; 20851899; 22511964
0205-C9	LLUF	Long_Read	Ligation	Unfiltered	Unpolished	AA329	1	70508	52.17705792	967292626cf02201e6e46e1343db1f51	IncFIA,IncFIC	000136__AP014877_00014,CP003035	MOBF,MOBF,MOBF,MOBF	AP018572_00011,CP008715_00128,NC_011980_00044,CP029214_00066	MPF_F	NC_022651_00077,NZ_CM001154_00091,NC_010409_00124,NC_017659_00099,NC_017639_00094,NC_017054_00095,NC_017639_00100,NC_019037_00027,NC_019094_00068,NC_014615_00033,NZ_CM001154_00067,NC_013437_00116,08-5333_00200	MOBF	CP015086	conjugative	NC_013362	0.0301881	Escherichia coli O26:H11 str. 11368	AA329	-	genus	Escherichia	genus	Escherichia	-	-	-
0205-C9	HLF	Hybrid	Ligation	Filtered	Pilon	AA378	1	95774	47.61626329	f2d1c77376f70d905d019167d0af62c7	IncHI1B	000138__CP021336_00001	-	-	-	-	-	-	non-mobilizable	CP012494	0.0284057	Escherichia coli	AA378	-	order	Enterobacterales	order	Enterobacterales	genus	Salmonella	18606786
0205-C9	HLUF	Hybrid	Ligation	Unfiltered	Pilon	AA378	1	95755	47.60273615	863d982aa750d1be8bcd798d33924da4	IncHI1B	000138__CP021336_00001	MOBP	NC_021819_00066	-	-	-	-	mobilizable	CP012494	0.0284967	Escherichia coli	AA378	-	order	Enterobacterales	order	Enterobacterales	genus	Salmonella	18606786
0205-C9	HRF	Hybrid	Rapid	Filtered	Pilon	AA378	1	95774	47.61417504	4332f0649c726222cbe55cb2855d89fc	IncHI1B	000138__CP021336_00001	-	-	-	-	-	-	non-mobilizable	CP012494	0.0284057	Escherichia coli	AA378	-	order	Enterobacterales	order	Enterobacterales	genus	Salmonella	18606786
0205-C9	HRUF	Hybrid	Rapid	Unfiltered	Pilon	AA378	1	95774	47.61417504	4332f0649c726222cbe55cb2855d89fc	IncHI1B	000138__CP021336_00001	-	-	-	-	-	-	non-mobilizable	CP012494	0.0284057	Escherichia coli	AA378	-	order	Enterobacterales	order	Enterobacterales	genus	Salmonella	18606786
0205-C9	LLFM	Long_Read	Ligation	Filtered	Medaka	AA378	2	97196	47.68406107	cc6325059f467f7a05bde4b0e3f7d59a	IncHI1B	000138__CP021336_00001	MOBP	NC_021819_00066	-	-	-	-	mobilizable	CP012494	0.0339141	Escherichia coli	AA378	-	order	Enterobacterales	order	Enterobacterales	genus	Salmonella	18606786
0205-C9	LLFMP	Long_Read	Ligation	Filtered	Medaka_Pilon	AA378	2	97171	47.65619372	88a15692f64f4b2b43e9399ac5b396ea	IncHI1B	000138__CP021336_00001	MOBP	NC_021819_00066	-	-	-	-	mobilizable	CP012494	0.0287714	Escherichia coli	AA378	-	order	Enterobacterales	order	Enterobacterales	genus	Salmonella	18606786
0205-C9	LLF	Long_Read	Ligation	Filtered	Unpolished	AA378	2	97009	47.71928378	1ec151ca79bc0ac9f3312c6462910e71	IncHI1B	000138__CP021336_00001	MOBP	NC_021819_00066	-	-	-	-	mobilizable	CP012494	0.0341361	Escherichia coli	AA378	-	order	Enterobacterales	order	Enterobacterales	genus	Salmonella	18606786
0205-C9	LLUFMP	Long_Read	Ligation	Unfiltered	Medaka_Pilon	AA378	1	95757	47.60278622	31feb3971d25d9ebbf585cbaad8f599e	IncHI1B	000138__CP021336_00001	MOBP	NC_021819_00066	-	-	-	-	mobilizable	CP012494	0.0284967	Escherichia coli	AA378	-	order	Enterobacterales	order	Enterobacterales	genus	Salmonella	18606786
0205-C9	LLUFM	Long_Read	Ligation	Unfiltered	Medaka	AA378	1	95778	47.62367141	e49251f1c5545c212f3c393b3a4d8175	IncHI1B	000138__CP021336_00001	MOBP	NC_021819_00066	-	-	-	-	mobilizable	CP012494	0.0340249	Escherichia coli	AA378	-	order	Enterobacterales	order	Enterobacterales	genus	Salmonella	18606786
0205-C9	LRFMP	Long_Read	Rapid	Filtered	Medaka_Pilon	AA378	1	95774	47.60791029	064782b8f22219a3fb6ed42b0607a7ac	IncHI1B	000138__CP021336_00001	-	-	-	-	-	-	non-mobilizable	CP012494	0.0284967	Escherichia coli	AA378	-	order	Enterobacterales	order	Enterobacterales	genus	Salmonella	18606786
0205-C9	LRFM	Long_Read	Rapid	Filtered	Medaka	AA378	1	95838	47.62307227	143211ea986375e4f33c9aa05e6e7ad9	IncHI1B	000138__CP021336_00001	-	-	-	-	-	-	non-mobilizable	CP012494	0.0321972	Escherichia coli	AA378	-	order	Enterobacterales	order	Enterobacterales	genus	Salmonella	18606786
0205-C9	LRF	Long_Read	Rapid	Filtered	Unpolished	AA378	1	95721	47.53293426	d3a057138f4f6172f7379f1395b7791a	IncHI1B	000138__CP021336_00001	MOBP	NC_021819_00066	-	-	-	-	mobilizable	CP012494	0.0301881	Escherichia coli	AA378	-	order	Enterobacterales	order	Enterobacterales	genus	Salmonella	18606786
0205-C9	LRUFMP	Long_Read	Rapid	Unfiltered	Medaka_Pilon	AA378	1	95772	47.60681619	3f5b3c34b5b0a814a5c2e35928ea5783	IncHI1B	000138__CP021336_00001	MOBP	NC_021819_00066	-	-	-	-	mobilizable	CP012494	0.0284967	Escherichia coli	AA378	-	order	Enterobacterales	order	Enterobacterales	genus	Salmonella	18606786
0205-C9	LRUFM	Long_Read	Rapid	Unfiltered	Medaka	AA378	1	95819	47.63251547	7b303b1106bb90f5064301db511ecaa6	IncHI1B	000138__CP021336_00001	MOBP	NC_021819_00066	-	-	-	-	mobilizable	CP012494	0.0312752	Escherichia coli	AA378	-	order	Enterobacterales	order	Enterobacterales	genus	Salmonella	18606786
0205-C9	LRUF	Long_Read	Rapid	Unfiltered	Unpolished	AA378	1	95597	47.5098591	3279f9c73d1795f199f94424bf91c449	IncHI1B	000138__CP021336_00001	MOBP	NC_021819_00066	-	-	-	-	mobilizable	CP012494	0.0307758	Escherichia coli	AA378	-	order	Enterobacterales	order	Enterobacterales	genus	Salmonella	18606786
0205-C9	LLUF	Long_Read	Ligation	Unfiltered	Unpolished	AA378	1	95584	47.66906595	45cdb7167da25937b0a5f01f316e83e9	IncHI1B	000138__CP021336_00001	MOBP	NC_021819_00066	-	-	-	-	mobilizable	CP012494	0.0334751	Escherichia coli	AA378	-	order	Enterobacterales	order	Enterobacterales	genus	Salmonella	18606786
0205-C9	HLF	Hybrid	Ligation	Filtered	Pilon	AB443	1	5569	46.79475669	9d386aec2e692e4b91c7693bcb84572b	rep_cluster_2350	CP041342_00001	MOBP,MOBP	NC_019076_00002,NC_017321_00002	-	-	MOBP	MF083142	mobilizable	CP035351	0.000855821	Escherichia coli	AB443	AK226	multi-phylla	Actinobacteria,Bacteroidetes,Firmicutes,Proteobacteria	multi-phylla	Actinobacteria,Bacteroidetes,Firmicutes,Proteobacteria	genus	Escherichia	6263753; 17122402; 26802429
0205-C9	HLUF	Hybrid	Ligation	Unfiltered	Pilon	AB443	1	5569	46.79475669	5890c8b84dd545504cbdb6c2024afc61	rep_cluster_2350	CP041342_00001	MOBP	NC_019076_00002	-	-	MOBP	MF083142	mobilizable	CP035351	0.000830728	Escherichia coli	AB443	AK226	multi-phylla	Actinobacteria,Bacteroidetes,Firmicutes,Proteobacteria	multi-phylla	Actinobacteria,Bacteroidetes,Firmicutes,Proteobacteria	genus	Escherichia	6263753; 17122402; 26802429
0205-C9	HRF	Hybrid	Rapid	Filtered	Pilon	AB443	1	5569	46.79475669	efc6a3c37edb3fc660992b343b8642f7	rep_cluster_2350	CP041342_00001	MOBP	NC_019076_00002	-	-	MOBP	MF083142	mobilizable	CP035351	0.000780658	Escherichia coli	AB443	AK226	multi-phylla	Actinobacteria,Bacteroidetes,Firmicutes,Proteobacteria	multi-phylla	Actinobacteria,Bacteroidetes,Firmicutes,Proteobacteria	genus	Escherichia	6263753; 17122402; 26802429
0205-C9	HRUF	Hybrid	Rapid	Unfiltered	Pilon	AB443	1	5569	46.79475669	efc6a3c37edb3fc660992b343b8642f7	rep_cluster_2350	CP041342_00001	MOBP	NC_019076_00002	-	-	MOBP	MF083142	mobilizable	CP035351	0.000780658	Escherichia coli	AB443	AK226	multi-phylla	Actinobacteria,Bacteroidetes,Firmicutes,Proteobacteria	multi-phylla	Actinobacteria,Bacteroidetes,Firmicutes,Proteobacteria	genus	Escherichia	6263753; 17122402; 26802429
0205-C9	LLFM	Long_Read	Ligation	Filtered	Medaka	AB443	1	6259	46.58891197	5a09ee973c49cc3b0a53dcf0f9d8f815	rep_cluster_2350	CP041342_00001	MOBP,MOBP,MOBP	NC_019076_00002,CP041059_00006,NC_017321_00002	-	-	MOBP	MF083142	mobilizable	CP035351	0.00969064	Escherichia coli	AB443	AK226	multi-phylla	Actinobacteria,Bacteroidetes,Firmicutes,Proteobacteria	multi-phylla	Actinobacteria,Bacteroidetes,Firmicutes,Proteobacteria	genus	Escherichia	6263753; 17122402; 26802429
0205-C9	LLFMP	Long_Read	Ligation	Filtered	Medaka_Pilon	AB443	1	6266	46.53686562	bb9599fd895c1db82c5dbca504a2548a	rep_cluster_2350	CP041342_00001	MOBP	NC_019076_00002	-	-	MOBP	MF083142	mobilizable	CP035351	0.0037263	Escherichia coli	AB443	AK226	multi-phylla	Actinobacteria,Bacteroidetes,Firmicutes,Proteobacteria	multi-phylla	Actinobacteria,Bacteroidetes,Firmicutes,Proteobacteria	genus	Escherichia	6263753; 17122402; 26802429
0205-C9	LLF	Long_Read	Ligation	Filtered	Unpolished	AB443	1	6235	46.63993585	99e93490ecf10e06f790acb50c5dd33e	rep_cluster_2350	CP041342_00001	MOBP,MOBP,MOBP	NC_019076_00002,CP041059_00006,NC_017321_00002	-	-	MOBP	MF083142	mobilizable	CP035351	0.0108269	Escherichia coli	AB443	AK226	multi-phylla	Actinobacteria,Bacteroidetes,Firmicutes,Proteobacteria	multi-phylla	Actinobacteria,Bacteroidetes,Firmicutes,Proteobacteria	genus	Escherichia	6263753; 17122402; 26802429
0205-C9	LLUFMP	Long_Read	Ligation	Unfiltered	Medaka_Pilon	AB443	1	5569	46.79475669	5890c8b84dd545504cbdb6c2024afc61	rep_cluster_2350	CP041342_00001	MOBP	NC_019076_00002	-	-	MOBP	MF083142	mobilizable	CP035351	0.000830728	Escherichia coli	AB443	AK226	multi-phylla	Actinobacteria,Bacteroidetes,Firmicutes,Proteobacteria	multi-phylla	Actinobacteria,Bacteroidetes,Firmicutes,Proteobacteria	genus	Escherichia	6263753; 17122402; 26802429
0205-C9	LLUFM	Long_Read	Ligation	Unfiltered	Medaka	AB443	1	5563	46.86320331	b603a11a3044f174781476aedbe774d2	rep_cluster_2350	CP041342_00001	MOBP,MOBP	NC_017321_00002,NC_019076_00002	-	-	MOBP	MF083142	mobilizable	CP035351	0.00544411	Escherichia coli	AB443	AK226	multi-phylla	Actinobacteria,Bacteroidetes,Firmicutes,Proteobacteria	multi-phylla	Actinobacteria,Bacteroidetes,Firmicutes,Proteobacteria	genus	Escherichia	6263753; 17122402; 26802429
0205-C9	LRFMP	Long_Read	Rapid	Filtered	Medaka_Pilon	AB443	1	11144	46.7695621	c6beae56f84a2fed2d1a0fad0811b12f	rep_cluster_2350	CP041342_00001	MOBP,MOBP	NC_019076_00002,NC_017321_00002	-	-	MOBP	MF083142	mobilizable	CP035351	0.00541137	Escherichia coli	AB443	AK226	multi-phylla	Actinobacteria,Bacteroidetes,Firmicutes,Proteobacteria	multi-phylla	Actinobacteria,Bacteroidetes,Firmicutes,Proteobacteria	genus	Escherichia	6263753; 17122402; 26802429
0205-C9	LRFM	Long_Read	Rapid	Filtered	Medaka	AB443	1	11134	46.74869768	8ba09d6a0cbe65b975ca3e4115b09e3f	rep_cluster_2350	CP041342_00001	MOBP	NC_019076_00002	MOBP	MF083142	mobilizable	CP035351	mobilizable	CP035351	0.00712406	Escherichia coli	AB443	AK226	multi-phylla	Actinobacteria, Bacteriodes, Firmicutes, Proteobacteria	multi-phylla	Actinobacteria, Bacteroidetes, Firmicutes, Proteobacteria	genus	Escherichia	6263753; 17122402; 26802429
0205-C9	LRUFMP	Long_Read	Rapid	Unfiltered	Medaka_Pilon	AB443	1	16708	46.68422313	3ef23e5344935047ef997e50eeadf126	rep_cluster_2350	CP041342_00001	MOBP,MOBP	NC_019076_00002,NC_017321_00002	-	-	MOBP,MOBP	MF083142,NZ_CP011065	mobilizable	CP035351	0.00989629	Escherichia coli	AB443	AK226	multi-phylla	Actinobacteria,Bacteroidetes,Firmicutes,Proteobacteria	multi-phylla	Actinobacteria,Bacteroidetes,Firmicutes,Proteobacteria	genus	Escherichia	6263753; 17122402; 26802429
0205-C9	LRUFM	Long_Read	Rapid	Unfiltered	Medaka	AB443	1	16701	46.67983953	d6418720cfc5121733c5dd0a2ff84509	rep_cluster_2350	CP041342_00001	MOBP,MOBP	NC_019076_00002,NC_017321_00002	-	-	MOBP	MF083142	mobilizable	CP035351	0.0127767	Escherichia coli	AB443	AK226	multi-phylla	Actinobacteria,Bacteroidetes,Firmicutes,Proteobacteria	multi-phylla	Actinobacteria,Bacteroidetes,Firmicutes,Proteobacteria	genus	Escherichia	6263753; 17122402; 26802429
0205-C9	LRUF	Long_Read	Rapid	Unfiltered	Unpolished	AB443	1	16570	46.56004828	5c0cef6ba60782a4c08db87dc713b64a	rep_cluster_2350	CP041342_00001	MOBP,MOBP,MOBP	NC_019076_00002,NC_022662_00003,NC_017321_00002	-	-	MOBP	MF083142	mobilizable	CP035351	0.00981378	Escherichia coli	AB443	AK226	multi-phylla	Actinobacteria,Bacteroidetes,Firmicutes,Proteobacteria	multi-phylla	Actinobacteria,Bacteroidetes,Firmicutes,Proteobacteria	genus	Escherichia	6263753; 17122402; 26802429
0205-C9	LLUF	Long_Read	Ligation	Unfiltered	Unpolished	AB443	1	5537	46.97489615	1aa0a0a545e3eb6f64176b2c7640e5e5	rep_cluster_2350	CP041342_00001	MOBP,MOBP	NC_017321_00002,NC_019076_00002	-	-	MOBP	MF083142	mobilizable	CP035351	0.00796745	Escherichia coli	AB443	AK226	multi-phylla	Actinobacteria,Bacteroidetes,Firmicutes,Proteobacteria	multi-phylla	Actinobacteria,Bacteroidetes,Firmicutes,Proteobacteria	genus	Escherichia	6263753; 17122402; 26802429
0205-C9	HLF	Hybrid	Ligation	Filtered	Pilon	AC748	1	2089	47.19961704	506032985d6497c60cd41f6002e4b82f	Col(BS512)	NC_010656	-	-	-	-	-	-	non-mobilizable	CP030115	0.000385581	Escherichia coli	AC748	AM073	family	Enterobacteriaceae	family	Enterobacteriaceae	-	-	-
0205-C9	HRF	Hybrid	Rapid	Filtered	Pilon	AC748	1	2089	47.19961704	a023a5902c16aa0cad5233f6cbda8ff0	Col(BS512)	NC_010656	-	-	-	-	-	-	non-mobilizable	CP030115	0.000557238	Escherichia coli	AC748	AM073	family	Enterobacteriaceae	family	Enterobacteriaceae	-	-	-
0205-C9	HRUF	Hybrid	Rapid	Unfiltered	Pilon	AC748	1	2089	47.19961704	a023a5902c16aa0cad5233f6cbda8ff0	Col(BS512)	NC_010656	-	-	-	-	-	-	non-mobilizable	CP030115	0.000557238	Escherichia coli	AC748	AM073	family	Enterobacteriaceae	family	Enterobacteriaceae	-	-	-
0205-C9	LRUFMP	Long_Read	Rapid	Unfiltered	Medaka_Pilon	AC748	1	2085	47.1942446	185907b581eb7e30403eee508ee57fef	Col(BS512)	NC_010656	-	-	-	-	-	-	non-mobilizable	CP030115	0.00058191	Escherichia coli	AC748	AM073	family	Enterobacteriaceae	family	Enterobacteriaceae	-	-	-
0205-C9	LRUFM	Long_Read	Rapid	Unfiltered	Medaka	AC748	1	2082	47.16618636	0655c8b164e308594d7e20dea7423b8a	Col(BS512)	NC_010656	-	-	-	-	-	-	non-mobilizable	CP030115	0.00218918	Escherichia coli	AC748	AM073	family	Enterobacteriaceae	family	Enterobacteriaceae	-	-	-
0205-C9	LRUF	Long_Read	Rapid	Unfiltered	Unpolished	AC748	1	4065	47.55227552	ad6f4ddf130922dd8e2fda1464223d36	Col(BS512)	NC_010656	-	-	-	-	-	-	non-mobilizable	CP034961	0.00896738	Escherichia coli	AC748	AM073	family	Enterobacteriaceae	family	Enterobacteriaceae	-	-	-
0205-C9	HLUF	Hybrid	Ligation	Unfiltered	Pilon	AD482	1	3339	48.78706199	f839e651681b8780513e02483fc7045f	rep_cluster_2350	CP035723_00002	-	-	-	-	MOBF,MOBP,MOB_unknown	KT950740,KY421937,NC_019986	mobilizable	CP033763	0.0552118	Escherichia coli	AD482	-	multi-phylla	Actinobacteria,Bacteroidetes,Firmicutes,Proteobacteria	multi-phylla	Actinobacteria,Bacteroidetes,Firmicutes,Proteobacteria	genus	Escherichia	6263753; 17122402; 26802429
0205-C9	LLUFMP	Long_Read	Ligation	Unfiltered	Medaka_Pilon	AD482	1	3350	48.74626866	914a0d377fcf736aee99c35261c29673	rep_cluster_2350	CP035723_00002	-	-	-	-	MOBF,MOBP,MOB_unknown	KT950740,KY421937,NC_019986	mobilizable	CP033763	0.0552118	Escherichia coli	AD482	-	multi-phylla	Actinobacteria,Bacteroidetes,Firmicutes,Proteobacteria	multi-phylla	Actinobacteria,Bacteroidetes,Firmicutes,Proteobacteria	genus	Escherichia	6263753; 17122402; 26802429
0205-C9	LLUFM	Long_Read	Ligation	Unfiltered	Medaka	AD482	1	3349	48.73096447	40ee8ca87430c2625faa6f54f10510ce	rep_cluster_2350	CP035723_00002	-	-	-	-	MOBF,MOBP,MOB_unknown	KT950740,KY421937,NC_019986	mobilizable	CP033763	0.052117	Escherichia coli	AD482	-	multi-phylla	Actinobacteria,Bacteroidetes,Firmicutes,Proteobacteria	multi-phylla	Actinobacteria,Bacteroidetes,Firmicutes,Proteobacteria	genus	Escherichia	6263753; 17122402; 26802429
0205-C9	LLUF	Long_Read	Ligation	Unfiltered	Unpolished	AD482	1	3332	48.82953181	9445711fbbe4af254c7c5e162eabbafc	rep_cluster_2350	CP035723_00002	-	-	-	-	MOBF,MOBP,MOB_unknown	KT950740,KY421937,NC_019986	mobilizable	CP033763	0.0537328	Escherichia coli	AD482	-	multi-phylla	Actinobacteria,Bacteroidetes,Firmicutes,Proteobacteria	multi-phylla	Actinobacteria,Bacteroidetes,Firmicutes,Proteobacteria	genus	Escherichia	6263753; 17122402; 26802429
4957-C3	HLF	Hybrid	Ligation	Filtered	Pilon	AA176	1	138953	49.61749656	9dd9442d89a6f3ac4410999ce8bd5d1d	IncFIB,rep_cluster_2244	000095__NZ_CP014273_00094,CP033091_00053	MOBF	NC_017627_00068	MPF_F	NC_022651_00077,NC_010409_00124,NC_019094_00090,NC_017639_00094,NC_007675_00027,NC_017639_00100,NC_018966_00040,NC_010488_00021,NC_009837_00049,NC_013437_00116,08-5333_00200	MOBF	AF242367	conjugative	CP033091	0.00131423	Escherichia coli DSM 30083 = JCM 1649 = ATCC 11775	AA176	AH856	family	Enterobacteriaceae	family	Enterobacteriaceae	-	-	-
4957-C3	HLUF	Hybrid	Ligation	Unfiltered	Pilon	AA176	1	138953	49.61749656	ccf4bbe40ea0055b3f99c78227bf67a3	IncFIB,rep_cluster_2244	000095__NZ_CP014273_00094,CP033091_00053	MOBF	NC_017627_00068	MPF_F	NC_009837_00049,NC_010488_00021,NC_018966_00040,NC_017639_00100,NC_007675_00027,NC_017639_00094,NC_019094_00090,NC_010409_00124,NC_022651_00077,NC_013437_00116,08-5333_00200	MOBF	AF242367	conjugative	CP033091	0.00131423	Escherichia coli DSM 30083 = JCM 1649 = ATCC 11775	AA176	AH856	family	Enterobacteriaceae	family	Enterobacteriaceae	-	-	-
4957-C3	HRF	Hybrid	Rapid	Filtered	Pilon	AA176	1	138953	49.61749656	ccf4bbe40ea0055b3f99c78227bf67a3	IncFIB,rep_cluster_2244	000095__NZ_CP014273_00094,CP033091_00053	MOBF	NC_017627_00068	MPF_F	NC_009837_00049,NC_010488_00021,NC_018966_00040,NC_017639_00100,NC_007675_00027,NC_017639_00094,NC_019094_00090,NC_010409_00124,NC_022651_00077,NC_013437_00116,08-5333_00200	MOBF	AF242367	conjugative	CP033091	0.00131423	Escherichia coli DSM 30083 = JCM 1649 = ATCC 11775	AA176	AH856	family	Enterobacteriaceae	family	Enterobacteriaceae	-	-	-
4957-C3	HRUF	Hybrid	Rapid	Unfiltered	Pilon	AA176	1	138953	49.61749656	ccf4bbe40ea0055b3f99c78227bf67a3	IncFIB,rep_cluster_2244	000095__NZ_CP014273_00094,CP033091_00053	MOBF	NC_017627_00068	MPF_F	NC_009837_00049,NC_010488_00021,NC_018966_00040,NC_017639_00100,NC_007675_00027,NC_017639_00094,NC_019094_00090,NC_010409_00124,NC_022651_00077,NC_013437_00116,08-5333_00200	MOBF	AF242367	conjugative	CP033091	0.00131423	Escherichia coli DSM 30083 = JCM 1649 = ATCC 11775	AA176	AH856	family	Enterobacteriaceae	family	Enterobacteriaceae	-	-	-
4957-C3	LLFM	Long_Read	Ligation	Filtered	Medaka	AA176	1	138970	49.54162769	1da58ff41ea2aa9b851db49b012fc361	IncFIB,rep_cluster_2244	000095__NZ_CP014273_00094,CP033091_00053	MOBF	NC_017627_00068	MPF_F	NC_022651_00077,NZ_CM001154_00091,NC_010409_00124,NC_019094_00090,NC_017639_00094,NC_007675_00027,NC_017639_00100,NC_018966_00040,NC_010488_00021,NC_009837_00049,NC_013437_00116,08-5333_00200	MOBF	KT325596	conjugative	CP012113	0.00178577	Escherichia coli	AA176	AH856	family	Enterobacteriaceae	family	Enterobacteriaceae	-	-	-
4957-C3	LLFMP	Long_Read	Ligation	Filtered	Medaka_Pilon	AA176	1	138954	49.60418556	9f44c435c29e6bbda563019ff1ce9ce5	IncFIB,rep_cluster_2244	000095__NZ_CP014273_00094,CP033091_00053	MOBF	NC_017627_00068	MPF_F	NC_022651_00077,NC_010409_00124,NC_019094_00090,NC_017639_00094,NC_007675_00027,NC_017639_00100,NC_018966_00040,NC_010488_00021,NC_009837_00049,NC_013437_00116,08-5333_00200	MOBF	AF242367	conjugative	CP033091	0.00126265	Escherichia coli DSM 30083 = JCM 1649 = ATCC 11775	AA176	AH856	family	Enterobacteriaceae	family	Enterobacteriaceae	-	-	-
4957-C3	LLF	Long_Read	Ligation	Filtered	Unpolished	AA176	1	138730	49.57327182	e82e1272a9b51715c4e33763506f6bea	IncFIB,rep_cluster_2244	000095__NZ_CP014273_00094,CP033091_00053	MOBF,MOBF,MOBP	AP018572_00011,AP018568_00098,NC_021819_00066	MPF_F	NC_022651_00077,NZ_CM001154_00091,NC_010409_00124,NC_017659_00099,NC_017639_00094,NC_007675_00027,NC_017639_00100,NC_018966_00040,NC_010488_00021,NC_014615_00033,NZ_CM001154_00067,NC_013437_00116,08-5333_00200	MOBF	KT325596	conjugative	CP012113	0.00232584	Escherichia coli	AA176	AH856	family	Enterobacteriaceae	family	Enterobacteriaceae	-	-	-
4957-C3	LLUFMP	Long_Read	Ligation	Unfiltered	Medaka_Pilon	AA176	1	138954	49.60562488	88552aa285096dec612b007a9d33f31e	IncFIB,rep_cluster_2244	000095__NZ_CP014273_00094,CP033091_00053	MOBF	NC_017627_00068	MPF_F	NC_022651_00077,NC_010409_00124,NC_019094_00090,NC_017639_00094,NC_007675_00027,NC_017639_00100,NC_018966_00040,NC_010488_00021,NC_009837_00049,NC_013437_00116,08-5333_00200	MOBF	AF242367	conjugative	CP033091	0.00126265	Escherichia coli DSM 30083 = JCM 1649 = ATCC 11775	AA176	AH856	family	Enterobacteriaceae	family	Enterobacteriaceae	-	-	-
4957-C3	LLUFM	Long_Read	Ligation	Unfiltered	Medaka	AA176	1	138976	49.54596477	535ff536a22946420478093d8ef2842d	IncFIB,rep_cluster_2244	000095__NZ_CP014273_00094,CP033091_00053	MOBF,MOBF	AP018568_00098,NC_017627_00068	MPF_F	NC_022651_00077,NZ_CM001154_00091,NC_010409_00124,NC_019094_00090,NC_017639_00094,NC_007675_00027,NC_017639_00100,NC_018966_00040,NC_010488_00021,NC_009837_00049,NC_013437_00116,08-5333_00200	MOBF	KT325596	conjugative	CP012113	0.00181236	Escherichia coli	AA176	AH856	family	Enterobacteriaceae	family	Enterobacteriaceae	-	-	-
4957-C3	LRFMP	Long_Read	Rapid	Filtered	Medaka_Pilon	AA176	1	138947	49.59301028	3d689b70c0a92d57c53c5911fa05264f	IncFIB,rep_cluster_2244	000095__NZ_CP014273_00094,CP033091_00053	MOBF	NC_017627_00068	MPF_F	NC_022651_00077,NC_010409_00124,NC_019094_00090,NC_017639_00094,NC_007675_00027,NC_017639_00100,NC_018966_00040,NC_010488_00021,NC_009837_00049,NC_013437_00116,08-5333_00200	MOBF	AF242367	conjugative	CP033091	0.00131423	Escherichia coli DSM 30083 = JCM 1649 = ATCC 11775	AA176	AH856	family	Enterobacteriaceae	family	Enterobacteriaceae	-	-	-
4957-C3	LRFM	Long_Read	Rapid	Filtered	Medaka	AA176	1	138959	49.50956757	035ba394ab976472f75f63515d0ee020	IncFIB,rep_cluster_2244	000095__NZ_CP014273_00094,CP033091_00053	MOBF,MOBF	AP018568_00098,NC_017627_00068	MPF_F	NC_022651_00077,NZ_CM001154_00091,NC_010409_00124,NC_019094_00090,NC_017639_00094,NC_007675_00027,NC_017639_00100,NC_018966_00040,NC_010488_00021,NC_009837_00049,NC_013437_00116,08-5333_00200	MOBF	KP987215	conjugative	CP012113	0.00218918	Escherichia coli	AA176	AH856	family	Enterobacteriaceae	family	Enterobacteriaceae	-	-	-
4957-C3	LRF	Long_Read	Rapid	Filtered	Unpolished	AA176	1	138556	49.49984122	dffecc39a1cd65d50774cd7be8d158c2	IncFIB,rep_cluster_2244	000095__NZ_CP014273_00094,CP033091_00053	MOBF,MOBF,MOBF,MOBP	AP018572_00011,NC_017639_00103,AP018568_00098,NC_021819_00066	MPF_F	NC_022651_00077,NZ_CM001154_00091,NC_010409_00124,NC_017659_00099,NC_019094_00090,NC_017639_00094,NC_019000_00022,NC_017639_00100,NC_017054_00096,NC_018966_00040,NC_010488_00021,NC_014615_00033,NC_008460_00107,NC_019072_00073	MOBF	KT325596	conjugative	CP012113	0.00366686	Escherichia coli	AA176	AH856	family	Enterobacteriaceae	family	Enterobacteriaceae	-	-	-
4957-C3	LRUFMP	Long_Read	Rapid	Unfiltered	Medaka_Pilon	AA176	1	138950	49.5984167	d6ae2de6c4c41256ea51777cc5a5266e	IncFIB,rep_cluster_2244	000095__NZ_CP014273_00094,CP033091_00053	MOBF	NC_017627_00068	MPF_F	NC_009837_00049,NC_010488_00021,NC_018966_00040,NC_017639_00100,NC_007675_00027,NC_017639_00094,NC_019094_00090,NC_010409_00124,NC_022651_00077,NC_013437_00116,08-5333_00200	MOBF	AF242367	conjugative	CP033091	0.00134007	Escherichia coli DSM 30083 = JCM 1649 = ATCC 11775	AA176	AH856	family	Enterobacteriaceae	family	Enterobacteriaceae	-	-	-
4957-C3	LRUFM	Long_Read	Rapid	Unfiltered	Medaka	AA176	1	138965	49.51822401	ad81f519f33a93991c6376fe707525aa	IncFIB,rep_cluster_2244	000095__NZ_CP014273_00094,CP033091_00053	MOBF,MOBF,MOBP	NC_017627_00068,AP018572_00011,NC_021819_00066	MPF_F	NC_009837_00049,NC_010488_00021,NC_018966_00040,NC_017639_00100,NC_007675_00027,NC_017639_00094,NC_019094_00090,NC_010409_00124,NZ_CM001154_00091,NC_022651_00077,NC_013437_00116,08-5333_00200	MOBF	KP987215	conjugative	CP012113	0.00208065	Escherichia coli	AA176	AH856	family	Enterobacteriaceae	family	Enterobacteriaceae	-	-	-
4957-C3	LRUF	Long_Read	Rapid	Unfiltered	Unpolished	AA176	1	138492	49.51044104	4a329cb7708162cdc7fbd8d64e2b1086	IncFIB,rep_cluster_2244	000095__NZ_CP014273_00094,CP033091_00053	MOBF,MOBF,MOBF,MOBP	NC_011980_00044,NC_017639_00103,AP018572_00011,NC_021819_00066	MPF_F	NZ_CM001154_00067,NC_014615_00033,NC_010488_00021,NC_018966_00040,NC_017639_00100,NC_007675_00027,NC_017639_00094,NC_019094_00090,NC_017659_00099,NC_010409_00124,NZ_CM001154_00091,NC_022651_00077,NC_013437_00116,08-5333_00200	MOBF	KT325596	conjugative	CP012113	0.00375609	Escherichia coli	AA176	AH856	family	Enterobacteriaceae	family	Enterobacteriaceae	-	-	-
4957-C3	LLUF	Long_Read	Ligation	Unfiltered	Unpolished	AA176	1	138713	49.57574272	351455fa391fb7e9a138d7c1f1f56850	IncFIB,rep_cluster_2244	000095__NZ_CP014273_00094,CP033091_00053	MOBF,MOBF,MOBP	AP018568_00098,NC_017639_00103,NC_021819_00066	MPF_F	NC_022651_00077,NZ_CM001154_00091,NC_010409_00124,NC_017659_00099,NC_017639_00094,NC_007675_00027,NC_017639_00100,NC_018966_00040,NC_010488_00021,NC_014615_00033,NC_009837_00049,NC_013437_00116,08-5333_00200	MOBF	KT325596	conjugative	CP012113	0.0024636	Escherichia coli	AA176	AH856	family	Enterobacteriaceae	family	Enterobacteriaceae	-	-	-
4957-C3	HLF	Hybrid	Ligation	Filtered	Pilon	AA378	1	96907	47.66425542	71aeaa6072a9234c940d6542835ec0eb	IncHI1B	000138__CP021336_00001	-	-	-	-	-	-	non-mobilizable	CP020522	0.0118927	Escherichia coli	AA378	AI384	order	Enterobacterales	order	Enterobacterales	genus	Salmonella	18606786
4957-C3	HLUF	Hybrid	Ligation	Unfiltered	Pilon	AA378	1	96907	47.66528734	9e635e89229b33ebdb0ec064fb5c09ea	IncHI1B	000138__CP021336_00001	-	-	-	-	-	-	non-mobilizable	CP020522	0.0118017	Escherichia coli	AA378	AI384	order	Enterobacterales	order	Enterobacterales	genus	Salmonella	18606786
4957-C3	HRF	Hybrid	Rapid	Filtered	Pilon	AA378	1	96907	47.66528734	9e635e89229b33ebdb0ec064fb5c09ea	IncHI1B	000138__CP021336_00001	-	-	-	-	-	-	non-mobilizable	CP020522	0.0118017	Escherichia coli	AA378	AI384	order	Enterobacterales	order	Enterobacterales	genus	Salmonella	18606786
4957-C3	HRUF	Hybrid	Rapid	Unfiltered	Pilon	AA378	2	98441	47.68947898	1e39444ce4cf61e0d348f47cb0c4c76e	IncHI1B	000138__CP021336_00001	-	-	-	-	-	-	non-mobilizable	CP020522	0.0120757	Escherichia coli	AA378	AI384	order	Enterobacterales	order	Enterobacterales	genus	Salmonella	18606786
4957-C3	LLFM	Long_Read	Ligation	Filtered	Medaka	AA378	1	96930	47.61890024	4c5cf4afccdb997f9725437e31cbce0f	IncHI1B	000138__CP021336_00001	-	-	-	-	-	-	non-mobilizable	CP020522	0.0124935	Escherichia coli	AA378	AI384	order	Enterobacterales	order	Enterobacterales	genus	Salmonella	18606786
4957-C3	LLFMP	Long_Read	Ligation	Filtered	Medaka_Pilon	AA378	1	96907	47.66528734	6763bd63c06581de13cc58c247f1a90d	IncHI1B	000138__CP021336_00001	-	-	-	-	-	-	non-mobilizable	CP020522	0.0118017	Escherichia coli	AA378	AI384	order	Enterobacterales	order	Enterobacterales	genus	Salmonella	18606786
4957-C3	LLF	Long_Read	Ligation	Filtered	Unpolished	AA378	1	96823	47.64880245	ecc47a7ac27b15282bd1a56e27062902	IncHI1B	000138__CP021336_00001	-	-	-	-	-	-	non-mobilizable	CP020522	0.0133059	Escherichia coli	AA378	AI384	order	Enterobacterales	order	Enterobacterales	genus	Salmonella	18606786
4957-C3	LLUFMP	Long_Read	Ligation	Unfiltered	Medaka_Pilon	AA378	1	96902	47.66671483	fb40fb0e3f72411dc0805b5c1bae44a1	IncHI1B	000138__CP021336_00001	-	-	-	-	-	-	non-mobilizable	CP020522	0.0118017	Escherichia coli	AA378	AI384	order	Enterobacterales	order	Enterobacterales	genus	Salmonella	18606786
4957-C3	LLUFM	Long_Read	Ligation	Unfiltered	Medaka	AA378	1	96919	47.62224125	4b511f972892ff2a44d90f7df9d06ed6	IncHI1B	000138__CP021336_00001	-	-	-	-	-	-	non-mobilizable	CP020522	0.0125875	Escherichia coli	AA378	AI384	order	Enterobacterales	order	Enterobacterales	genus	Salmonella	18606786
4957-C3	LRFMP	Long_Read	Rapid	Filtered	Medaka_Pilon	AA378	1	96907	47.66528734	c6cab2050ffdea0dc0167412735b1296	IncHI1B	000138__CP021336_00001	-	-	-	-	-	-	non-mobilizable	CP020522	0.0118017	Escherichia coli	AA378	AI384	order	Enterobacterales	order	Enterobacterales	genus	Salmonella	18606786
4957-C3	LRFM	Long_Read	Rapid	Filtered	Medaka	AA378	1	96920	47.60420966	0a2ed56907845ffc5949a88ed7b1010a	IncHI1B	000138__CP021336_00001	-	-	-	-	-	-	non-mobilizable	CP020522	0.0125875	Escherichia coli	AA378	AI384	order	Enterobacterales	order	Enterobacterales	genus	Salmonella	18606786
4957-C3	LRF	Long_Read	Rapid	Filtered	Unpolished	AA378	1	96697	47.60540658	5f43ea9bc1838a5555876636b9b08aea	IncHI1B	000138__CP021336_00001	-	-	-	-	-	-	non-mobilizable	CP020522	0.0138985	Escherichia coli	AA378	AI384	order	Enterobacterales	order	Enterobacterales	genus	Salmonella	18606786
4957-C3	LRUFMP	Long_Read	Rapid	Unfiltered	Medaka_Pilon	AA378	1	96903	47.66519096	1519d9ccd8b4a1034cc2b66b6166cee2	IncHI1B	000138__CP021336_00001	-	-	-	-	-	-	non-mobilizable	CP020522	0.0118471	Escherichia coli	AA378	AI384	order	Enterobacterales	order	Enterobacterales	genus	Salmonella	18606786
4957-C3	LRUFM	Long_Read	Rapid	Unfiltered	Medaka	AA378	1	96914	47.61437976	52a3cfbfd9e8db067fbb5bc046c63dee	IncHI1B	000138__CP021336_00001	-	-	-	-	-	-	non-mobilizable	CP020522	0.0124	Escherichia coli	AA378	AI384	order	Enterobacterales	order	Enterobacterales	genus	Salmonella	18606786
4957-C3	LRUF	Long_Read	Rapid	Unfiltered	Unpolished	AA378	1	96670	47.62387504	4bd44e12e57322c114e5191e72c6e801	IncHI1B	000138__CP021336_00001	-	-	-	-	-	-	non-mobilizable	CP020522	0.0141502	Escherichia coli	AA378	AI384	order	Enterobacterales	order	Enterobacterales	genus	Salmonella	18606786
4957-C3	LLUF	Long_Read	Ligation	Unfiltered	Unpolished	AA378	1	96810	47.64797025	d06f0c0a67d4822fed03a486f0a23900	IncHI1B	000138__CP021336_00001	-	-	-	-	-	-	non-mobilizable	CP020522	0.0133547	Escherichia coli	AA378	AI384	order	Enterobacterales	order	Enterobacterales	genus	Salmonella	18606786
4957-C3	HLUF	Hybrid	Ligation	Unfiltered	Pilon	AB690	1	2312	41.0899654	23e2b5f9dbe2d35fec86c57bfff98d81	Col(MG828)	NC_008486	-	-	-	-	-	-	non-mobilizable	CP005932	0.000215742	Escherichia coli APEC IMT5155	AB690	AK570	order	Enterobacterales	order	Enterobacterales	genus	Escherichia	30761100
4957-C3	HRF	Hybrid	Rapid	Filtered	Pilon	AB690	1	2312	41.0899654	23e2b5f9dbe2d35fec86c57bfff98d81	Col(MG828)	NC_008486	-	-	-	-	-	-	non-mobilizable	CP005932	0.000215742	Escherichia coli APEC IMT5155	AB690	AK570	order	Enterobacterales	order	Enterobacterales	genus	Escherichia	30761100
4957-C3	HRUF	Hybrid	Rapid	Unfiltered	Pilon	AB690	1	2312	41.0899654	23e2b5f9dbe2d35fec86c57bfff98d81	Col(MG828)	NC_008486	-	-	-	-	-	-	non-mobilizable	CP005932	0.000215742	Escherichia coli APEC IMT5155	AB690	AK570	order	Enterobacterales	order	Enterobacterales	genus	Escherichia	30761100
4957-C3	LRUFMP	Long_Read	Rapid	Unfiltered	Medaka_Pilon	AB690	1	2298	41.25326371	32df87aeee699abb56287398fdbbf0f1	Col(MG828)	NC_008486	-	-	-	-	-	-	non-mobilizable	CP005932	0.000312573	Escherichia coli APEC IMT5155	AB690	AK570	order	Enterobacterales	order	Enterobacterales	genus	Escherichia	30761100
4957-C3	LRUFM	Long_Read	Rapid	Unfiltered	Medaka	AB690	1	2297	41.27122333	4ed56aecfe92df1f9e3d73b28909957e	Col(MG828)	NC_008486	-	-	-	-	-	-	non-mobilizable	CP005932	0.00060662	Escherichia coli APEC IMT5155	AB690	AK570	order	Enterobacterales	order	Enterobacterales	genus	Escherichia	30761100
4957-C3	LRUF	Long_Read	Rapid	Unfiltered	Unpolished	AB690	1	2286	41.20734908	b565004b98c7b379e17d650f0d4f727b	Col(MG828)	NC_008486	-	-	-	-	-	-	non-mobilizable	CP005932	0.00518381	Escherichia coli APEC IMT5155	AB690	AK570	order	Enterobacterales	order	Enterobacterales	genus	Escherichia	30761100
9226-C5	HLF	Hybrid	Ligation	Filtered	Pilon	AA551	1	46418	51.69330863	dbb2be74252fe92f10b22f419a1331e1	IncN	000153__NC_019087_00001	MOBF	NC_015599_00019	MPF_T	NC_008612_00190,NC_007682_00044,NC_014368_00014,NC_011617_00041,NC_009131_00030,NC_022375_00024	MOBF	NZ_CP014489	conjugative	HE613857	0.00550978	Escherichia coli	AA551	AI743	class	Gammaproteobacteria	class	Gammaproteobacteria	order	Enterobacterales	23114770; 20851899; 28842132
9226-C5	HLF	Hybrid	Ligation	Filtered	Pilon	AA315	1	89702	48.22523467	fc50f1a2ee8ed1f81e9f02305fbb9617	IncFIB,IncFII,IncI1	000096__NC_019117_00097,LS992172_00069,CP010124_00057	MOBF,MOBP	NC_017627_00068,NC_021819_00066	MPF_F	NC_022651_00077,NC_010409_00124,NC_019094_00090,NC_017639_00094,NC_007675_00027,NC_017639_00100,NC_018966_00040,NC_010488_00021,NC_009837_00049,NC_013437_00116,08-5333_00200	-	-	conjugative	KU254579	0.0455159	Escherichia coli	AA315	-	family	Enterobacteriaceae	family	Enterobacteriaceae	-	-	-
9226-C5	HRF	Hybrid	Ligation	Filtered	Pilon	AA315	1	89700	48.20958751	ec7085ae5009282a865799a37a473661	IncFIB,IncFII,IncI1	000096__NC_019117_00097,LS992172_00069,CP010124_00057	MOBF,MOBP	NC_017627_00068,NC_021819_00066	MPF_F	NC_022651_00077,NC_010409_00124,NC_019094_00090,NC_017639_00094,NC_007675_00027,NC_017639_00100,NC_018966_00040,NC_010488_00021,NC_009837_00049,NC_013437_00116,08-5333_00200	-	-	conjugative	KU254579	0.0451943	Escherichia coli	AA315	-	family	Enterobacteriaceae	family	Enterobacteriaceae	-	-	-
9226-C5	LLFM	Long_Read	Ligation	Filtered	Medaka	AA315	1	89635	48.28694148	dc84f733ddf50e3df8043f5b216d3e64	IncFIB,IncFII,IncI1	000096__NC_019117_00097,LS992172_00069,CP010124_00057	MOBF,MOBF,MOBF,MOBP	AP018568_00098,MG904998_00124,NC_020271_00088,NC_021819_00066	MPF_F	NC_022651_00077,NZ_CM001154_00091,NC_010409_00124,NC_017659_00099,NC_019094_00090,NC_017639_00094,NC_007675_00027,NC_017639_00100,NC_017054_00096,NC_019037_00027,NC_010488_00021,NC_010719_00097,NC_014615_00033,NZ_CM001154_00067,NC_013437_00116,08-5333_00200	-	-	conjugative	KU254579	0.0496454	Escherichia coli	AA315	-	family	Enterobacteriaceae	family	Enterobacteriaceae	-	-	-
9226-C5	LLFMP	Long_Read	Ligation	Filtered	Medaka_Pilon	AA315	1	89692	48.21834723	2e0ef6e8df2b6fdd4373d6ddb7e58656	IncFIB,IncFII,IncI1	000096__NC_019117_00097,LS992172_00069,CP010124_00057	MOBF,MOBP	NC_017627_00068,NC_021819_00066	MPF_F	NC_022651_00077,NC_010409_00124,NC_017659_00099,NC_019094_00090,NC_017639_00094,NC_007675_00027,NC_017639_00100,NC_018966_00040,NC_010488_00021,NC_010719_00097,NC_009837_00049,NC_013437_00116,08-5333_00200	-	-	conjugative	KU254579	0.0463343	Escherichia coli	AA315	-	family	Enterobacteriaceae	family	Enterobacteriaceae	-	-	-
9226-C5	LLF	Long_Read	Ligation	Filtered	Unpolished	AA315	1	89338	48.31538651	67b656e69ce3ca8a3cc61944bdfee309	IncFIB,IncFII,IncI1	000096__NC_019117_00097,LS992172_00069,CP010124_00057	MOBF,MOBF,MOBF,MOBF,MOBF	AP018572_00011,CP008715_00128,NC_017639_00103,NC_017627_00068,CP029214_00066	MPF_F	NC_022651_00077,NZ_CM001154_00091,NC_010409_00124,NC_017659_00099,NC_019094_00090,NC_017639_00094,NC_007675_00027,NC_017639_00100,NC_014615_00033,NZ_CM001154_00067,NC_013437_00116	-	-	conjugative	KU254579	0.0523149	Escherichia coli	AA315	-	family	Enterobacteriaceae	family	Enterobacteriaceae	-	-	-
9226-C5	LLUFMP	Long_Read	Ligation	Unfiltered	Medaka_Pilon	AA315	1	89698	48.19505452	cd4b905f3bb1357eb255442871f9dcb6	IncFIB,IncFII,IncI1	000096__NC_019117_00097,LS992172_00069,CP010124_00057	MOBF,MOBP	NC_017627_00068,NC_021819_00066	MPF_F	NC_022651_00077,NC_010409_00124,NC_017659_00099,NC_019094_00090,NC_017639_00094,NC_007675_00027,NC_017639_00100,NC_018966_00040,NC_010488_00021,NC_010719_00097,NC_009837_00049,NC_013437_00116,08-5333_00200	-	-	conjugative	KU254579	0.0461689	Escherichia coli	AA315	-	family	Enterobacteriaceae	family	Enterobacteriaceae	-	-	-
9226-C5	LLUFM	Long_Read	Ligation	Unfiltered	Medaka	AA315	1	89639	48.26247504	3fe057bc9b2c1225d241769421dc9a1b	IncFIB,IncFII,IncI1	000096__NC_019117_00097,LS992172_00069,CP010124_00057	MOBF,MOBF,MOBP	AP018568_00098,NC_017627_00068,NC_021819_00066	MPF_F	NC_022651_00077,NZ_CM001154_00091,NC_010409_00124,NC_017659_00099,NC_019094_00090,NC_017639_00094,NC_007675_00027,NC_017639_00100,NC_017054_00096,NC_019037_00027,NC_010488_00021,NC_010719_00097,NC_014615_00033,NC_008460_00107,NC_013437_00116,08-5333_00200	-	-	conjugative	KU254579	0.0498292	Escherichia coli	AA315	-	family	Enterobacteriaceae	family	Enterobacteriaceae	-	-	-
9226-C5	LRFMP	Long_Read	Rapid	Filtered	Medaka_Pilon	AA315	1	89695	48.21673449	c6f7a94beb3c51fc4d912bccab47574b	IncFIB,IncFII,IncI1	000096__NC_019117_00097,LS992172_00069,CP010124_00057	MOBF,MOBP	NC_017627_00068,NC_021819_00066	MPF_F	NC_009837_00049,NC_010488_00021,NC_018966_00040,NC_017639_00100,NC_007675_00027,NC_017639_00094,NC_019094_00090,NC_010409_00124,NC_022651_00077,NC_013437_00116,08-5333_00200	-	-	conjugative	KU254579	0.0461689	Escherichia coli	AA315	-	family	Enterobacteriaceae	family	Enterobacteriaceae	-	-	-
9226-C5	LRFM	Long_Read	Rapid	Filtered	Medaka	AA315	1	89684	48.30070024	11c666564b8ae29459dffa27193bfced	IncFIB,IncFII,IncI1	000096__NC_019117_00097,LS992172_00069,CP010124_00057	MOBF,MOBP	AP018568_00098,NC_021819_00066	MPF_F	NC_009837_00049,NC_010488_00021,NC_018966_00040,NC_017639_00100,NC_007675_00027,NC_017639_00094,NC_019094_00090,NC_017659_00099,NC_010409_00124,NC_022651_00077,NC_013437_00116,08-5333_00200	-	-	conjugative	KU254579	0.0492808	Escherichia coli	AA315	-	family	Enterobacteriaceae	family	Enterobacteriaceae	-	-	-
9226-C5	LRF	Long_Read	Rapid	Filtered	Unpolished	AA315	2	91873	48.12948309	c9d635ca77f56d494c089dc00613488b	IncFIB,IncFII,IncI1	000096__NC_019117_00097,LS992172_00069,CP010124_00057	MOBF,MOBF,MOBP	AP018568_00098,NC_017627_00068,NC_021819_00066	MPF_F	NC_022651_00077,NZ_CM001154_00091,NC_010409_00124,NC_017659_00099,NC_017639_00094,NC_007675_00027,NC_017639_00100,NC_018966_00040,NC_010488_00021,NC_014615_00033,NC_009837_00049,NC_008460_00107,NC_013437_00116,08-5333_00200	-	-	conjugative	KU254579	0.0470041	Escherichia coli	AA315	-	family	Enterobacteriaceae	family	Enterobacteriaceae	-	-	-
9226-C5	LLUF	Long_Read	Rapid	Unfiltered	Unpolished	AA315	1	89312	48.30257972	6dcee9409f1d3934f70c8d50946cf0b5	IncFIB,IncFII,IncI1	000096__NC_019117_00097,LS992172_00069,CP010124_00057	MOBF,MOBF,MOBF,MOBF,MOBF,MOBF	AP018572_00011,CP008715_00128,NC_017639_00103,MG904998_00124,NC_011980_00044,CP029214_00066	MPF_F	NC_022651_00077,NZ_CM001154_00091,NC_010409_00124,NC_017659_00099,NC_019094_00090,NC_017639_00094,NC_007675_00027,NC_017639_00100,NC_006323_00113,NZ_CM001154_00067,NC_013437_00116	-	-	conjugative	KU254579	0.0525139	Escherichia coli	AA315	-	family	Enterobacteriaceae	family	Enterobacteriaceae	-	-	-
9226-C5	LRUFMP	Long_Read	Rapid	Unfiltered	Medaka_Pilon	AA329	3	50650	52.16584403	2093fde66a22d07716ce5986fbc58471	-	-	MOBF	AP018568_00098	MPF_F	NC_022651_00077,NC_010409_00124,NC_019094_00090,NC_017639_00094,NC_007675_00027,NC_017639_00100,NC_018966_00040,NC_019094_00068,NC_009837_00049,NC_013437_00116,NC_013507_00059	-	-	conjugative	CP024284	0.0278663	Escherichia albertii	AA329	-	family	Enterobacteriaceae	family	Enterobacteriaceae	-	-	-
9226-C5	LRUFM	Long_Read	Rapid	Unfiltered	Medaka	AA329	3	50655	52.23176389	2565be7e99a605c99c9ba5acda325b43	-	-	MOBF	AP018568_00098	MPF_F	NC_022651_00077,NC_010409_00124,NC_017659_00099,NC_017639_00094,NC_007675_00027,NC_017639_00100,NC_019094_00068,NC_010719_00097,NC_009837_00049,NC_008460_00107,NC_013437_00116,NC_013507_00059	-	-	conjugative	CP024284	0.0287714	Escherichia albertii	AA329	-	family	Enterobacteriaceae	family	Enterobacteriaceae	-	-	-
9226-C5	LRUF	Long_Read	Rapid	Unfiltered	Unpolished	AA329	3	52733	52.0376235	de6d7fd1530a1d8add4943e3fbc71158	-	-	MOBF	AP018568_00098	MPF_F	NC_022651_00077,NZ_CM001154_00091,NC_010409_00124,NC_017659_00099,NC_017639_00094,NC_007675_00027,NC_017639_00100,NC_017054_00096,NC_019037_00027,NC_019094_00068,NC_014615_00033,NC_008460_00107,NC_013437_00116,NC_013507_00059,NC_018966_00040,NC_010488_00021	-	-	conjugative	CP024284	0.0250005	Escherichia albertii	AA329	-	family	Enterobacteriaceae	family	Enterobacteriaceae	-	-	-
9226-C5	HLUF	Hybrid	Ligation	Unfiltered	Pilon	AA551	1	46419	51.6943493	b8c47a9c4f9aa6110d5752718d9058f8	IncN	000153__NC_019087_00001	MOBF	NC_015599_00019	MPF_T	NC_009131_00030,NC_011617_00041,NC_014368_00014,NC_007682_00044,NC_008612_00190,NC_022375_00024	MOBF	NZ_CP014489	conjugative	HE613857	0.0055427	Escherichia coli	AA551	AI743	class	Gammaproteobacteria	class	Gammaproteobacteria	order	Enterobacterales	23114770; 20851899; 28842132
9226-C5	HRF	Hybrid	Ligation	Filtered	Pilon	AA551	1	46417	51.69226792	2189ca61827ca0b46a3a58201f516d50	IncN	000153__NC_019087_00001	MOBF	NC_015599_00019	MPF_T	NC_009131_00030,NC_011617_00041,NC_014368_00014,NC_007682_00044,NC_008612_00190,NC_022375_00024	MOBF	NZ_CP014489	conjugative	HE613857	0.0055427	Escherichia coli	AA551	AI743	class	Gammaproteobacteria	class	Gammaproteobacteria	order	Enterobacterales	23114770; 20851899; 28842132
9226-C5	HRUF	Hybrid	Ligation	Unfiltered	Pilon	AA551	4	50820	52.07792208	c40ad9e1d1981d3336c38ac4640fc0fb	IncN	000153__NC_019087_00001	MOBF	NC_015599_00019	MPF_T	NC_009131_00030,NC_011617_00041,NC_014368_00014,NC_007682_00044,NC_008612_00190,NC_022375_00024	MOBF	NZ_CP014489	conjugative	HE613857	0.00838426	Escherichia coli	AA551	AI743	class	Gammaproteobacteria	class	Gammaproteobacteria	order	Enterobacterales	23114770; 20851899; 28842132
9226-C5	LLFM	Long_Read	Ligation	Filtered	Medaka	AA551	1	46392	51.83867908	29e8939ea5d84a368d99771c9a81fa81	IncN	000153__NC_019087_00001	MOBF,MOBF	CP041567_00009,NC_015599_00019	MPF_T	NC_022375_00024,NC_008612_00190,NC_007682_00044,NC_014368_00014,NC_003292_00012,NC_009131_00030	MOBF	NZ_CP014489	conjugative	HE613857	0.00884936	Escherichia coli	AA551	AI743	class	Gammaproteobacteria	class	Gammaproteobacteria	order	Enterobacterales	23114770; 20851899; 28842132
9226-C5	LLFMP	Long_Read	Ligation	Filtered	Medaka_Pilon	AA551	1	46423	51.70497383	9c66bb19c880348b34a13e6508f67dc1	IncN	000153__NC_019087_00001	MOBF	NC_015599_00019	MPF_T	NC_022375_00024,NC_008612_00190,NC_007682_00044,NC_014368_00014,NC_011617_00041,NC_009131_00030	MOBF	NZ_CP014489	conjugative	HE613857	0.00544411	Escherichia coli	AA551	AI743	class	Gammaproteobacteria	class	Gammaproteobacteria	order	Enterobacterales	23114770; 20851899; 28842132
9226-C5	LLF	Long_Read	Ligation	Filtered	Unpolished	AA551	1	46275	51.87682334	148b344a667a19a78d2fd7390863fac2	IncN	000153__NC_019087_00001	MOBF,MOBF	CP014524_00043,NC_015599_00019	MPF_T	NC_022375_00024,NC_008612_00190,NC_007682_00044,NC_014368_00014,NC_011617_00041,NC_009131_00030	MOBF	NZ_CP014489	conjugative	HE613857	0.0105261	Escherichia coli	AA551	AI743	class	Gammaproteobacteria	class	Gammaproteobacteria	order	Enterobacterales	23114770; 20851899; 28842132
9226-C5	LLUFMP	Long_Read	Ligation	Unfiltered	Medaka_Pilon	AA551	1	46423	51.70497383	c866ef470d6e423acb9998fa0844fa87	IncN	000153__NC_019087_00001	MOBF	NC_015599_00019	MPF_T	NC_008612_00190,NC_007682_00044,NC_014368_00014,NC_011617_00041,NC_009131_00030,NC_022375_00024	MOBF	NZ_CP014489	conjugative	HE613857	0.00547692	Escherichia coli	AA551	AI743	class	Gammaproteobacteria	class	Gammaproteobacteria	order	Enterobacterales	23114770; 20851899; 28842132
9226-C5	LLUFM	Long_Read	Ligation	Unfiltered	Medaka	AA551	1	46390	51.84953654	357fc39ffda57b1d3b6a08673519486b	IncN	000153__NC_019087_00001	MOBF	NC_015599_00019	MPF_T	NC_008612_00190,NC_007682_00044,NC_014368_00014,NC_003292_00012,NC_009131_00030,NC_022375_00024	MOBF	NZ_CP014489	conjugative	HE613857	0.00881017	Escherichia coli	AA551	AI743	class	Gammaproteobacteria	class	Gammaproteobacteria	order	Enterobacterales	23114770; 20851899; 28842132
9226-C5	LRFMP	Long_Read	Rapid	Filtered	Medaka_Pilon	AA551	1	46423	51.70497383	8772513beb427796f945c7aa70fcb890	IncN	000153__NC_019087_00001	MOBF	NC_015599_00019	MPF_T	NC_022375_00024,NC_008612_00190,NC_007682_00044,NC_014368_00014,NC_011617_00041,NC_009131_00030	MOBF	NZ_CP014489	conjugative	HE613857	0.00544411	Escherichia coli	AA551	AI743	class	Gammaproteobacteria	class	Gammaproteobacteria	order	Enterobacterales	23114770; 20851899; 28842132
9226-C5	LRFM	Long_Read	Rapid	Filtered	Medaka	AA551	1	46411	51.86701429	f90e33cee2d43b14b7a57df0ea07bef9	IncN	000153__NC_019087_00001	MOBF	NC_015599_00019	MPF_T	NC_022375_00024,NC_008612_00190,NC_007682_00044,NC_014368_00014,NC_003292_00012,NC_009131_00030	MOBF	NZ_CP014489	conjugative	HE613857	0.00823165	Escherichia coli	AA551	AI743	class	Gammaproteobacteria	class	Gammaproteobacteria	order	Enterobacterales	23114770; 20851899; 28842132
9226-C5	LRF	Long_Read	Rapid	Filtered	Unpolished	AA551	1	46363	51.71365097	d83e30f18a910008c588952e34cf1443	IncN	000153__NC_019087_00001	MOBF	CP014524_00043	MPF_T	NC_022375_00024,NC_008612_00190,NC_007682_00044,NC_014368_00014,NC_011617_00041,NC_009131_00030	MOBF	NZ_CP014489	conjugative	HE613857	0.00659353	Escherichia coli	AA551	AI743	class	Gammaproteobacteria	class	Gammaproteobacteria	order	Enterobacterales	23114770; 20851899; 28842132
9226-C5	LRUFMP	Long_Read	Rapid	Unfiltered	Medaka_Pilon	AA551	1	46425	51.70705439	36821ef0b3404bf55e1f9db2fbc523f2	IncN	000153__NC_019087_00001	MOBF	NC_015599_00019	MPF_T	NC_022375_00024,NC_009131_00030,NC_011617_00041,NC_014368_00014,NC_007682_00044,NC_008612_00190	MOBF	NZ_CP014489	conjugative	HE613857	0.00550978	Escherichia coli	AA551	AI743	class	Gammaproteobacteria	class	Gammaproteobacteria	order	Enterobacterales	23114770; 20851899; 28842132
9226-C5	LRUFM	Long_Read	Rapid	Unfiltered	Medaka	AA551	1	46420	51.86772943	de48b3e166b0d6b16040548203aaf6c3	IncN	000153__NC_019087_00001	MOBF,MOBF	CP014524_00043,NC_015599_00019	MPF_T	NC_022375_00024,NC_009131_00030,NC_003292_00012,NC_014368_00014,NC_007682_00044,NC_008612_00190	MOBF	NZ_CP014489	conjugative	HE613857	0.0083078	Escherichia coli	AA551	AI743	class	Gammaproteobacteria	class	Gammaproteobacteria	order	Enterobacterales	23114770; 20851899; 28842132
9226-C5	LRUF	Long_Read	Rapid	Unfiltered	Unpolished	AA551	1	46355	51.71178945	60ac84eabcf420bc2b860e1883ea1635	IncN	000153__NC_019087_00001	MOBF	CP014524_00043	MPF_T	NC_022375_00024,NC_009131_00030,NC_011617_00041,NC_014368_00014,NC_007682_00044,NC_008612_00190	MOBF	NZ_CP014489	conjugative	HE613857	0.00655869	Escherichia coli	AA551	AI743	class	Gammaproteobacteria	class	Gammaproteobacteria	order	Enterobacterales	23114770; 20851899; 28842132
9226-C5	LLUF	Long_Read	Ligation	Unfiltered	Unpolished	AA551	1	46271	51.87698558	20054af15d35b0a3ecadf30f0d52c2fa	IncN	000153__NC_019087_00001	MOBF	NC_015599_00019	MPF_T	NC_008612_00190,NC_007682_00044,NC_014368_00014,NC_011617_00041,NC_009131_00030,NC_022375_00024	MOBF	NZ_CP014489	conjugative	HE613857	0.0105261	Escherichia coli	AA551	AI743	class	Gammaproteobacteria	class	Gammaproteobacteria	order	Enterobacterales	23114770; 20851899; 28842132
9226-C5	HRUF	Hybrid	Rapid	Unfiltered	Pilon	AB158	1	6456	49.65923172	8d6ac152a448ac2a2134753584947769	IncN	000153__NC_019087_00001	-	-	-	-	-	-	non-mobilizable	LS998788	0.0370638	Escherichia coli	AB158	-	class	Gammaproteobacteria	class	Gammaproteobacteria	order	Enterobacterales	23114770; 20851899; 28842132
9413-C4	HLF	Hybrid	Rapid	Filtered	Pilon	AA474	1	90247	49.6537281	e00e3e0c1db94b681c83ae305361cce3	IncI1/B/O	DQ017661	MOBP	NC_019097	MPF_I	NC_019097_00056,NC_019097_00085,NZ_CM001473_00069,NC_022267_00069,NC_019097_00075,NC_015965_00072,NC_023290_00086,NC_019111_00038,NC_022267_00057	MOBP	JN253636	conjugative	HE654725	0.0133547	Salmonella enterica subsp. enterica serovar Typhimurium str. SL1344	AA474	AI596	order	Enterobacterales	family	Enterobacteriaceae	order	Enterobacterales	23333216; 20956594; 20851899; 30761100
9413-C4	HLUF	Hybrid	Rapid	Unfiltered	Pilon	AA474	1	89671	49.66934683	cbe17c397558c54adc1e503cedb50a6e	IncI1/B/O	DQ017661	MOBP	NC_019097	MPF_I	NC_019097_00056,NC_022267_00057,NC_019111_00038,NC_023290_00086,NC_015965_00072,NC_019097_00075,NC_022267_00069,NZ_CM001473_00069,NC_019097_00085	MOBP	JN253636	conjugative	HE654725	0.0136002	Salmonella enterica subsp. enterica serovar Typhimurium str. SL1344	AA474	AI596	order	Enterobacterales	family	Enterobacteriaceae	order	Enterobacterales	23333216; 20956594; 20851899; 30761100
9413-C4	HRF	Hybrid	Rapid	Filtered	Pilon	AA474	1	89671	49.66934683	cbe17c397558c54adc1e503cedb50a6e	IncI1/B/O	DQ017661	MOBP	NC_019097	MPF_I	NC_019097_00056,NC_022267_00057,NC_019111_00038,NC_023290_00086,NC_015965_00072,NC_019097_00075,NC_022267_00069,NZ_CM001473_00069,NC_019097_00085	MOBP	JN253636	conjugative	HE654725	0.0136002	Salmonella enterica subsp. enterica serovar Typhimurium str. SL1344	AA474	AI596	order	Enterobacterales	family	Enterobacteriaceae	order	Enterobacterales	23333216; 20956594; 20851899; 30761100
9413-C4	HRUF	Hybrid	Rapid	Unfiltered	Pilon	AA474	1	89671	49.66934683	cbe17c397558c54adc1e503cedb50a6e	IncI1/B/O	DQ017661	MOBP	NC_019097	MPF_I	NC_019097_00056,NC_022267_00057,NC_019111_00038,NC_023290_00086,NC_015965_00072,NC_019097_00075,NC_022267_00069,NZ_CM001473_00069,NC_019097_00085	MOBP	JN253636	conjugative	HE654725	0.0136002	Salmonella enterica subsp. enterica serovar Typhimurium str. SL1344	AA474	AI596	order	Enterobacterales	family	Enterobacteriaceae	order	Enterobacterales	23333216; 20956594; 20851899; 30761100
9413-C4	LLFM	Long_Read	Ligation	Filtered	Medaka	AA474	1	90213	49.63364482	bb2d421fd51db79321da53f84de4ab40	IncI1/B/O	DQ017661	MOBP	NC_019097	MPF_I	NC_019097_00056,NC_022267_00057,NC_023290_00086,NC_015965_00072,NC_019097_00075,NC_022267_00069,NZ_CM001473_00069,NC_019097_00085	MOBP	JN253636	conjugative	HE654725	0.0140492	Salmonella enterica subsp. enterica serovar Typhimurium str. SL1344	AA474	AI596	order	Enterobacterales	family	Enterobacteriaceae	order	Enterobacterales	23333216; 20956594; 20851899; 30761100
9413-C4	LLFMP	Long_Read	Ligation	Filtered	Medaka_Pilon	AA474	1	90247	49.6537281	d6944ea32ac3951ea06baf4e0b608434	IncI1/B/O	DQ017661	MOBP	NC_019097	MPF_I	NC_019097_00056,NC_022267_00057,NC_019111_00038,NC_023290_00086,NC_015965_00072,NC_019097_00075,NC_022267_00069,NZ_CM001473_00069,NC_019097_00085	MOBP	JN253636	conjugative	HE654725	0.0133547	Salmonella enterica subsp. enterica serovar Typhimurium str. SL1344	AA474	AI596	order	Enterobacterales	family	Enterobacteriaceae	order	Enterobacterales	23333216; 20956594; 20851899; 30761100
9413-C4	LLF	Long_Read	Ligation	Filtered	Unpolished	AA474	1	89856	49.6627938	901dfafa108268f8a19fa23e70766804	IncI1/B/O	DQ017661	MOBP,MOBP	CP042618_00082,CP023903_00055	MPF_I	NC_019097_00056,NC_022267_00057,NC_019111_00038,NC_023290_00086,NC_022267_00069,NC_022992_00098,NC_019097_00085	MOBP	JN253636	conjugative	NC_019131	0.016782	Salmonella enterica subsp. enterica serovar Heidelberg	AA474	AI602	order	Enterobacterales	family	Enterobacteriaceae	order	Enterobacterales	23333216; 20956594; 20851899; 30761100
9413-C4	LLUFMP	Long_Read	Ligation	Unfiltered	Medaka_Pilon	AA474	1	90247	49.6537281	6a50f897949ba479c4271a9a919163d8	IncI1/B/O	DQ017661	MOBP	NC_019097	MPF_I	NC_019097_00056,NC_022267_00057,NC_019111_00038,NC_023290_00086,NC_015965_00072,NC_019097_00075,NC_022267_00069,NZ_CM001473_00069,NC_019097_00085	MOBP	JN253636	conjugative	HE654725	0.0133547	Salmonella enterica subsp. enterica serovar Typhimurium str. SL1344	AA474	AI596	order	Enterobacterales	family	Enterobacteriaceae	order	Enterobacterales	23333216; 20956594; 20851899; 30761100
9413-C4	LLUFM	Long_Read	Ligation	Unfiltered	Medaka	AA474	1	90211	49.63696223	baf11f93ddb0a1cac76f4fb19aa4a417	IncI1/B/O	DQ017661	MOBP	NC_019097	MPF_I	NC_019097_00056,NC_022267_00057,NC_023290_00086,NC_015965_00072,NC_019097_00075,NC_022267_00069,NZ_CM001473_00069,NC_019097_00085	MOBP	JN253636	conjugative	HE654725	0.0141502	Salmonella enterica subsp. enterica serovar Typhimurium str. SL1344	AA474	AI596	order	Enterobacterales	family	Enterobacteriaceae	order	Enterobacterales	23333216; 20956594; 20851899; 30761100
9413-C4	LRFMP	Long_Read	Rapid	Filtered	Medaka_Pilon	AA474	1	90246	49.65317022	b517d92c06c37195ca55e83a926c8032	IncI1/B/O	DQ017661	MOBP,MOBP	CP023903_00055,NC_019097	MPF_I	NC_019097_00056,NC_022267_00057,NC_019111_00038,NC_023290_00086,NC_015965_00072,NC_019097_00075,NC_022267_00069,NZ_CM001473_00069,NC_019097_00085	MOBP	JN253636	conjugative	HE654725	0.0134525	Salmonella enterica subsp. enterica serovar Typhimurium str. SL1344	AA474	AI596	order	Enterobacterales	family	Enterobacteriaceae	order	Enterobacterales	23333216; 20956594; 20851899; 30761100
9413-C4	LRFM	Long_Read	Rapid	Filtered	Medaka	AA474	1	90268	49.62888288	6fc2fc95d0f895eb61dfc572662c2daf	IncI1/B/O	DQ017661	MOBP,MOBP	CP023903_00055,NC_019097	MPF_I	NC_019097_00056,NC_022267_00057,NC_023290_00086,NC_015965_00072,NC_019097_00075,NC_022267_00069,NZ_CM001473_00069,NC_019097_00085	MOBP	JN253636	conjugative	HE654725	0.0143537	Salmonella enterica subsp. enterica serovar Typhimurium str. SL1344	AA474	AI596	order	Enterobacterales	family	Enterobacteriaceae	order	Enterobacterales	23333216; 20956594; 20851899; 30761100
9413-C4	LRF	Long_Read	Rapid	Filtered	Unpolished	AA474	1	90236	49.6553482	993f3bb7255f79a2cc61c9904b0c0918	IncI1/B/O	DQ017661	MOBP	CP023903_00055	MPF_I	NC_019097_00085,NZ_CM001473_00069,NC_022267_00069,NC_019097_00075,NC_015965_00072,NC_023290_00086,NC_022267_00057,NC_019097_00056	MOBP	JN253636	conjugative	CP024093	0.0147145	Escherichia coli	AA474	AI603	order	Enterobacterales	family	Enterobacteriaceae	order	Enterobacterales	23333216; 20956594; 20851899; 30761100
9413-C4	LRUFMP	Long_Read	Rapid	Unfiltered	Medaka_Pilon	AA474	1	90247	49.6537281	0bf1436017e67f22fe5a8e14b59439cf	IncI1/B/O	DQ017661	MOBP	NC_019097	MPF_I	NC_019097_00085,NZ_CM001473_00069,NC_022267_00069,NC_019097_00075,NC_015965_00072,NC_023290_00086,NC_019111_00038,NC_022267_00057,NC_019097_00056	MOBP	JN253636	conjugative	HE654725	0.0133547	Salmonella enterica subsp. enterica serovar Typhimurium str. SL1344	AA474	AI596	order	Enterobacterales	family	Enterobacteriaceae	order	Enterobacterales	23333216; 20956594; 20851899; 30761100
9413-C4	LRUFM	Long_Read	Rapid	Unfiltered	Medaka	AA474	1	90280	49.63447054	4aa688e81386b97b52e788858fb26209	IncI1/B/O	DQ017661	MOBP	NC_019097	MPF_I	NC_019097_00085,NZ_CM001473_00069,NC_022267_00069,NC_019097_00075,NC_015965_00072,NC_023290_00086,NC_022267_00057,NC_019097_00056	MOBP	JN253636	conjugative	HE654725	0.0143537	Salmonella enterica subsp. enterica serovar Typhimurium str. SL1344	AA474	AI596	order	Enterobacterales	family	Enterobacteriaceae	order	Enterobacterales	23333216; 20956594; 20851899; 30761100
9413-C4	LRUF	Long_Read	Rapid	Unfiltered	Unpolished	AA474	1	90091	49.64646857	87df9e7628f0d02f99a197eedecd5df3	IncI1/B/O	DQ017661	MOBP	CP023903_00055	MPF_I	NC_019097_00085,NZ_CM001473_00069,NC_022267_00069,NC_019097_00075,NC_015965_00072,NC_023290_00086,NC_019111_00038,NC_022267_00057,NC_019097_00056	MOBP	JN253636	conjugative	CP024093	0.0154006	Escherichia coli	AA474	AI603	order	Enterobacterales	family	Enterobacteriaceae	order	Enterobacterales	23333216; 20956594; 20851899; 30761100
9413-C4	LLUF	Long_Read	Ligation	Unfiltered	Unpolished	AA474	1	89838	49.66606558	a085f42cfc7d5a8439ab00b3de30687a	IncI1/B/O	DQ017661	MOBP,MOBP	CP042618_00082,CP023903_00055	MPF_I	NC_019097_00056,NC_022267_00057,NC_023290_00086,NC_019097_00075,NC_022267_00069,NC_022992_00098,NC_019097_00085	MOBP	JN253636	conjugative	CP024093	0.0171265	Escherichia coli	AA474	AI603	order	Enterobacterales	family	Enterobacteriaceae	order	Enterobacterales	23333216; 20956594; 20851899; 30761100
23315-C5	HLF	Hybrid	Ligation	Filtered	Pilon	AA178	1	189562	49.61490172	6c1d87bd29e6064b9eabddaef0862db6	IncFIB,IncFIC,rep_cluster_2244,rep_cluster_2313	000095__NZ_CP014273_00094,AP001918,CP033091_00053,CP025980_00001	MOBF,MOBP	NC_017627_00068,NC_021819_00066	MPF_F	NC_022651_00077,NZ_CM001154_00091,NC_010409_00124,NC_019094_00090,NC_017639_00094,NC_007675_00027,NC_017639_00100,NC_018966_00040,NC_010488_00021,NC_009837_00049,NC_013437_00116,08-5333_00200	MOBF	CP015086	conjugative	CP043952	0.00191916	Escherichia coli	AA178	AH863	genus	Escherichia	genus	Escherichia	-	-	-
23315-C5	HLUF	Hybrid	Ligation	Unfiltered	Pilon	AA178	1	189562	49.61490172	6189e7f142072a67cc7cfc54bbf44eae	IncFIB,IncFIC,rep_cluster_2244,rep_cluster_2313	000095__NZ_CP014273_00094,AP001918,CP033091_00053,CP025980_00001	MOBF,MOBP	NC_017627_00068,NC_021819_00066	MPF_F	NC_009837_00049,NC_010488_00021,NC_018966_00040,NC_017639_00100,NC_007675_00027,NC_017639_00094,NC_019094_00090,NC_010409_00124,NZ_CM001154_00091,NC_022651_00077,NC_013437_00116,08-5333_00200	MOBF	CP015086	conjugative	CP043952	0.00186568	Escherichia coli	AA178	AH863	genus	Escherichia	genus	Escherichia	-	-	-
23315-C5	HRF	Hybrid	Rapid	Filtered	Pilon	AA178	1	189562	49.61490172	6189e7f142072a67cc7cfc54bbf44eae	IncFIB,IncFIC,rep_cluster_2244,rep_cluster_2313	000095__NZ_CP014273_00094,AP001918,CP033091_00053,CP025980_00001	MOBF,MOBP	NC_017627_00068,NC_021819_00066	MPF_F	NC_009837_00049,NC_010488_00021,NC_018966_00040,NC_017639_00100,NC_007675_00027,NC_017639_00094,NC_019094_00090,NC_010409_00124,NZ_CM001154_00091,NC_022651_00077,NC_013437_00116,08-5333_00200	MOBF	CP015086	conjugative	CP043952	0.00186568	Escherichia coli	AA178	AH863	genus	Escherichia	genus	Escherichia	-	-	-
23315-C5	HRUF	Hybrid	Rapid	Unfiltered	Pilon	AA178	2	188861	49.61585505	76c48c820f50a7f6d4b75b4ff9173566	IncFIB,IncFIC,rep_cluster_2244,rep_cluster_2313	000095__NZ_CP014273_00094,AP001918,CP033091_00053,CP025980_00001	MOBF,MOBP	NC_017627_00068,NC_021819_00066	MPF_F	NC_010409_00124,NC_019094_00090,NC_017639_00094,NC_007675_00027,NC_017639_00100,NC_018966_00040,NC_010488_00021,NC_009837_00049,NC_022651_00077,NZ_CM001154_00091,NC_013437_00116,08-5333_00200	MOBF	CP015086	conjugative	CP043952	0.00178577	Escherichia coli	AA178	AH863	genus	Escherichia	genus	Escherichia	-	-	-
23315-C5	LLFM	Long_Read	Ligation	Filtered	Medaka	AA178	1	189479	49.66038453	a12209f50f7020e5d8c1943b62451c7b	IncFIB,IncFIC,rep_cluster_2244,rep_cluster_2313	000095__NZ_CP014273_00094,AP001918,CP033091_00053,CP025980_00001	MOBF,MOBF,MOBF,MOBF,MOBP	MF535908_00027,NC_017639_00103,NC_011980_00044,NC_011964_00125,NC_021819_00066	MPF_F	NZ_CM001154_00091,NC_010409_00124,NC_019000_00022,NC_017639_00094,NC_007675_00027,NC_017639_00100,NC_018966_00040,NC_010488_00021,NC_014615_00033,NC_009837_00049,NC_022651_00077,NC_013437_00116,NC_007607_00115,08-5333_00200	MOBF	CP015086	conjugative	CP043952	0.00393593	Escherichia coli	AA178	AH863	genus	Escherichia	genus	Escherichia	-	-	-
23315-C5	LLFMP	Long_Read	Ligation	Filtered	Medaka_Pilon	AA178	1	189545	49.61882403	885aefd7c1ae089472e339ed5431cf4e	IncFIB,IncFIC,rep_cluster_2244,rep_cluster_2313	000095__NZ_CP014273_00094,AP001918,CP033091_00053,CP025980_00001	MOBF,MOBP	NC_017627_00068,NC_021819_00066	MPF_F	NZ_CM001154_00091,NC_010409_00124,NC_019094_00090,NC_017639_00094,NC_007675_00027,NC_017639_00100,NC_018966_00040,NC_010488_00021,NC_009837_00049,NC_022651_00077,NC_013437_00116,08-5333_00200	MOBF	CP015086	conjugative	CP043952	0.00186568	Escherichia coli	AA178	AH863	genus	Escherichia	genus	Escherichia	-	-	-
23315-C5	LLF	Long_Read	Ligation	Filtered	Unpolished	AA178	1	189263	49.67056424	baa45a88bf455014180104fa05696ac2	IncFIB,IncFIC,rep_cluster_2244,rep_cluster_2313	000095__NZ_CP014273_00094,AP001918,CP033091_00053,CP025980_00001	MOBF,MOBF,MOBF,MOBF,MOBP	MF535908_00027,CP023471_00010,NC_011980_00044,NC_011964_00125,NC_021819_00066	MPF_F	NZ_CM001154_00091,NC_017639_00090,NC_017639_00094,NC_007675_00027,NC_017639_00100,NC_018966_00040,NC_010488_00021,NC_014615_00033,NC_009837_00049,NC_022651_00077,NC_007607_00115,08-5333_00200	MOBF	CP015086	conjugative	CP043952	0.00451781	Escherichia coli	AA178	AH863	genus	Escherichia	genus	Escherichia	-	-	-
23315-C5	LLUFMP	Long_Read	Ligation	Unfiltered	Medaka_Pilon	AA178	1	189562	49.61806691	49e3e8e280c3774e211b6dafa6904a1c	IncFIB,IncFIC,rep_cluster_2244,rep_cluster_2313	000095__NZ_CP014273_00094,AP001918,CP033091_00053,CP025980_00001	MOBF,MOBP	NC_017627_00068,NC_021819_00066	MPF_F	NC_009837_00049,NC_010488_00021,NC_018966_00040,NC_017639_00100,NC_007675_00027,NC_017639_00094,NC_019094_00090,NC_010409_00124,NZ_CM001154_00091,NC_022651_00077,NC_013437_00116,08-5333_00200	MOBF	CP015086	conjugative	CP043952	0.00186568	Escherichia coli	AA178	AH863	genus	Escherichia	genus	Escherichia	-	-	-
23315-C5	LLUFM	Long_Read	Ligation	Unfiltered	Medaka	AA178	1	189506	49.66386289	48b8fb2ca82aa82652426b6a5b0e1517	IncFIB,IncFIC,rep_cluster_2244,rep_cluster_2313	000095__NZ_CP014273_00094,AP001918,CP033091_00053,CP025980_00001	MOBF,MOBF,MOBF,MOBF,MOBP	CP029214_00066,NC_011964_00125,NC_017639_00103,CP023471_00010,NC_021819_00066	MPF_F	NC_009837_00049,NC_010488_00021,NC_018966_00040,NC_017639_00100,NC_007675_00027,NC_017639_00094,NC_019094_00090,NC_019000_00022,NC_010409_00124,NZ_CM001154_00091,NC_013437_00116,08-5333_00200	MOBF	CP015086	conjugative	CP043952	0.00390583	Escherichia coli	AA178	AH863	genus	Escherichia	genus	Escherichia	-	-	-
23315-C5	LRFMP	Long_Read	Rapid	Filtered	Medaka_Pilon	AA178	1	189560	49.61648027	e2e2d72ec5cb40bad4332a243dfdb013	IncFIB,IncFIC,rep_cluster_2244,rep_cluster_2313	000095__NZ_CP014273_00094,AP001918,CP033091_00053,CP025980_00001	MOBF,MOBP	NC_017627_00068,NC_021819_00066	MPF_F	NC_009837_00049,NC_010488_00021,NC_018966_00040,NC_017639_00100,NC_007675_00027,NC_017639_00094,NC_019094_00090,NC_010409_00124,NZ_CM001154_00091,NC_022651_00077,NC_013437_00116,08-5333_00200	MOBF	CP015086	conjugative	CP043952	0.0018924	Escherichia coli	AA178	AH863	genus	Escherichia	genus	Escherichia	-	-	-
23315-C5	LRFM	Long_Read	Rapid	Filtered	Medaka	AA178	1	189538	49.66655763	98a3332884beaa7b8e498735ab029276	IncFIB,IncFIC,rep_cluster_2244,rep_cluster_2313	000095__NZ_CP014273_00094,AP001918,CP033091_00053,CP025980_00001	MOBF,MOBF,MOBP	NC_017627_00068,CP023471_00010,NC_021819_00066	MPF_F	NC_009837_00049,NC_010488_00021,NC_018966_00040,NC_017639_00100,NC_007675_00027,NC_017639_00094,NC_017659_00099,NC_010409_00124,NZ_CM001154_00091,NC_013437_00116,08-5333_00200	MOBF	CP015086	conjugative	CP043952	0.00305472	Escherichia coli	AA178	AH863	genus	Escherichia	genus	Escherichia	-	-	-
23315-C5	LRF	Long_Read	Rapid	Filtered	Unpolished	AA178	1	189080	49.58483182	1076ae09195edffa98f3e80fb98e3748	IncFIB,IncFIC,rep_cluster_2244,rep_cluster_2313	000095__NZ_CP014273_00094,AP001918,CP033091_00053,CP025980_00001	MOBF,MOBF,MOBF,MOBF,MOBP	AP018568_00098,NC_017639_00103,CP008715_00128,MF535908_00027,NC_021819_00066	MPF_F	NC_010719_00096,NZ_CM001154_00067,NC_014615_00033,NC_010488_00021,NC_018966_00040,NC_017054_00096,NC_017639_00100,NC_007675_00027,NC_017639_00094,NC_017659_00099,NC_010409_00124,NZ_CM001154_00091,NC_019037_00043,NC_022651_00077,08-5333_00200	MOBF	CP015086	conjugative	CP043952	0.00369655	Escherichia coli	AA178	AH863	genus	Escherichia	genus	Escherichia	-	-	-
23315-C5	LRUFMP	Long_Read	Rapid	Unfiltered	Medaka_Pilon	AA178	1	189565	49.61622662	722eda2714701de844a98a1584a28e08	IncFIB,IncFIC,rep_cluster_2244,rep_cluster_2313	000095__NZ_CP014273_00094,AP001918,CP033091_00053,CP025980_00001	MOBF,MOBP	NC_017627_00068,NC_021819_00066	MPF_F	NC_010409_00124,NC_019094_00090,NC_017639_00094,NC_007675_00027,NC_017639_00100,NC_018966_00040,NC_010488_00021,NC_009837_00049,NC_022651_00077,NZ_CM001154_00091,NC_013437_00116,08-5333_00200	MOBF	CP015086	conjugative	CP043952	0.0018924	Escherichia coli	AA178	AH863	genus	Escherichia	genus	Escherichia	-	-	-
23315-C5	LRUFM	Long_Read	Rapid	Unfiltered	Medaka	AA178	1	189515	49.66044904	054bc906ead9067b08d5394d822dcf49	IncFIB,IncFIC,rep_cluster_2244,rep_cluster_2313	000095__NZ_CP014273_00094,AP001918,CP033091_00053,CP025980_00001	MOBF,MOBF,MOBF,MOBF,MOBP	MF535908_00027,NC_017639_00103,NC_017627_00068,NC_011964_00125,NC_021819_00066	MPF_F	NZ_CM001154_00091,NC_010409_00124,NC_019094_00090,NC_017639_00094,NC_007675_00027,NC_017639_00100,NC_018966_00040,NC_010488_00021,NC_009837_00049,NC_022651_00077,NC_013437_00116,08-5333_00200	MOBF	CP015086	conjugative	CP043952	0.00296902	Escherichia coli	AA178	AH863	genus	Escherichia	genus	Escherichia	-	-	-
23315-C5	LRUF	Long_Read	Rapid	Unfiltered	Unpolished	AA178	1	189077	49.58667633	64acd9a3e1636bd9e00bb0a863f9b48a	IncFIB,IncFIC,rep_cluster_2244,rep_cluster_2313	000095__NZ_CP014273_00094,AP001918,CP033091_00053,CP025980_00001	MOBF,MOBF,MOBF,MOBF,MOBP	MF535908_00027,CP008715_00128,NC_017639_00103,AP018568_00098,NC_021819_00066	MPF_F	NZ_CM001154_00091,NC_010409_00124,NC_019000_00022,NC_017639_00094,NC_007675_00027,NC_017639_00100,NC_017054_00096,NC_018966_00040,NC_010488_00021,NC_014615_00033,NZ_CM001154_00067,NC_010719_00096,NC_022651_00077,NC_019037_00043,08-5333_00200	MOBF	CP015086	conjugative	CP043952	0.00354859	Escherichia coli	AA178	AH863	genus	Escherichia	genus	Escherichia	-	-	-
23315-C5	LLUF	Long_Read	Ligation	Unfiltered	Unpolished	AA178	1	189277	49.67217359	914ad728a6b0244d389f7d2cbeb3423f	IncFIB,IncFIC,rep_cluster_2244,rep_cluster_2313	000095__NZ_CP014273_00094,AP001918,CP033091_00053,CP025980_00001	MOBF,MOBF,MOBF,MOBP	NC_011964_00125,NC_017639_00103,CP023471_00010,NC_021819_00066	MPF_F	NC_009837_00049,NC_014615_00033,NC_010488_00021,NC_018966_00040,NC_017639_00100,NC_007675_00027,NC_017639_00094,NC_019000_00022,NC_010409_00124,NZ_CM001154_00091,NC_022651_00077,08-5333_00200	MOBF	CP015086	conjugative	CP043952	0.00451781	Escherichia coli	AA178	AH863	genus	Escherichia	genus	Escherichia	-	-	-
23315-C5	HLF	Hybrid	Ligation	Filtered	Pilon	AA474	2	107410	50.74853366	328600992d294b4cd623bf83973a52de	IncI-gamma/K1	CP001118	MOBP	NC_019097	MPF_I	NC_019097_00056,NC_019097_00085,NZ_CM001473_00069,NC_022267_00069,NC_019097_00075,NC_015965_00072,NC_023290_00086,NC_019111_00038,NC_022267_00057	MOBP	HM021326	conjugative	KT779550	0.0010072	Escherichia coli	AA474	AI597	order	Enterobacterales	family	Enterobacteriaceae	order	Enterobacterales	23333216; 30761100; 25987637; 21470454; 29899511; 20851899
23315-C5	HLUF	Hybrid	Ligation	Unfiltered	Pilon	AA474	2	107399	50.75093809	75eb1f8b11cc81b4a0793559e349c274	IncI-gamma/K1	CP001118	MOBP	NC_019097	MPF_I	NC_019097_00056,NC_022267_00057,NC_019111_00038,NC_023290_00086,NC_015965_00072,NC_019097_00075,NC_022267_00069,NZ_CM001473_00069,NC_019097_00085	MOBP	HM021326	conjugative	KT779550	0.00105797	Escherichia coli	AA474	AI597	order	Enterobacterales	family	Enterobacteriaceae	order	Enterobacterales	23333216; 30761100; 25987637; 21470454; 29899511; 20851899
23315-C5	HRF	Hybrid	Rapid	Filtered	Pilon	AA474	1	105440	50.73216995	f08793eef36e318f289833c26eadaf7c	IncI-gamma/K1	CP001118	MOBP	NC_019097	MPF_I	NC_019097_00056,NC_022267_00057,NC_019111_00038,NC_023290_00086,NC_015965_00072,NC_019097_00075,NC_022267_00069,NZ_CM001473_00069,NC_019097_00085	MOBP	HM021326	conjugative	KT779550	0.00060662	Escherichia coli	AA474	AI597	order	Enterobacterales	family	Enterobacteriaceae	order	Enterobacterales	23333216; 30761100; 25987637; 21470454; 29899511; 20851899
23315-C5	HRUF	Hybrid	Rapid	Unfiltered	Pilon	AA474	2	107399	50.75093809	75eb1f8b11cc81b4a0793559e349c274	IncI-gamma/K1	CP001118	MOBP	NC_019097	MPF_I	NC_019097_00056,NC_022267_00057,NC_019111_00038,NC_023290_00086,NC_015965_00072,NC_019097_00075,NC_022267_00069,NZ_CM001473_00069,NC_019097_00085	MOBP	HM021326	conjugative	KT779550	0.00105797	Escherichia coli	AA474	AI597	order	Enterobacterales	family	Enterobacteriaceae	order	Enterobacterales	23333216; 30761100; 25987637; 21470454; 29899511; 20851899
23315-C5	LLFM	Long_Read	Ligation	Filtered	Medaka	AA474	1	105431	50.78487352	fdc637c35be574437f59739e9ddb103d	IncI-gamma/K1	CP001118	MOBP,MOBP	CP023903_00055,CP031283_00205	MPF_I	NC_019097_00085,NZ_CM001473_00069,NC_022267_00069,NZ_CM001473_00070,NC_019097_00075,NC_015965_00072,NC_023290_00086,NC_019111_00038,NC_011419_00085,NC_022267_00057,NC_014843_00047,NC_019097_00056	MOBP	HM021326	conjugative	KT779550	0.00322742	Escherichia coli	AA474	AI597	order	Enterobacterales	family	Enterobacteriaceae	order	Enterobacterales	23333216; 30761100; 25987637; 21470454; 29899511; 20851899
23315-C5	LLFMP	Long_Read	Ligation	Filtered	Medaka_Pilon	AA474	1	105456	50.73111061	a26edc5c33989d389493c43cccdbf204	IncI-gamma/K1	CP001118	MOBP	NC_019097	MPF_I	NC_019097_00085,NZ_CM001473_00069,NC_022267_00069,NC_019097_00075,NC_015965_00072,NC_023290_00086,NC_019111_00038,NC_022267_00057,NC_019097_00056	MOBP	NC_002145	conjugative	KT779550	0.00060662	Escherichia coli	AA474	AI597	order	Enterobacterales	family	Enterobacteriaceae	order	Enterobacterales	23333216; 30761100; 25987637; 21470454; 29899511; 20851899
23315-C5	LLF	Long_Read	Ligation	Filtered	Unpolished	AA474	1	105262	50.80370884	7e508592e0c6cffb2c0f3bd1b40667ac	IncI-gamma/K1	CP001118	MOBP,MOBP	CP023903_00055,CP031283_00205	MPF_I	NC_019097_00085,NC_022267_00069,NZ_CM001473_00070,NC_019097_00075,NC_015965_00072,NC_023290_00086,NC_019111_00038,NC_011419_00085,NC_022267_00057,NC_014843_00047,NC_019097_00056	MOBP	HM021326	conjugative	KT779550	0.00340187	Escherichia coli	AA474	AI597	order	Enterobacterales	family	Enterobacteriaceae	order	Enterobacterales	23333216; 30761100; 25987637; 21470454; 29899511; 20851899
23315-C5	LLUFMP	Long_Read	Ligation	Unfiltered	Medaka_Pilon	AA474	1	105456	50.73111061	dcf4b8864ea6fbc9cba326ef88e00d9b	IncI-gamma/K1	CP001118	MOBP	NC_019097	MPF_I	NC_019097_00085,NZ_CM001473_00069,NC_022267_00069,NC_019097_00075,NC_015965_00072,NC_023290_00086,NC_019111_00038,NC_022267_00057,NC_019097_00056	MOBP	NC_002145	conjugative	KT779550	0.00060662	Escherichia coli	AA474	AI597	order	Enterobacterales	family	Enterobacteriaceae	order	Enterobacterales	23333216; 30761100; 25987637; 21470454; 29899511; 20851899
23315-C5	LLUFM	Long_Read	Ligation	Unfiltered	Medaka	AA474	1	105423	50.79441868	0a7f86ceabee3460cb654ce370727473	IncI-gamma/K1	CP001118	MOBP	CP042618_00082	MPF_I	NC_019097_00085,NZ_CM001473_00069,NC_022267_00069,NZ_CM001473_00070,NC_019097_00075,NC_015965_00072,NC_023290_00086,NC_019111_00038,NC_011419_00085,NC_022267_00057,NC_014843_00047,NC_019097_00056	MOBP	HM021326	conjugative	KT779550	0.00319852	Escherichia coli	AA474	AI597	order	Enterobacterales	family	Enterobacteriaceae	order	Enterobacterales	23333216; 30761100; 25987637; 21470454; 29899511; 20851899
23315-C5	LRFMP	Long_Read	Rapid	Filtered	Medaka_Pilon	AA474	1	105449	50.7316333	00fe728e08c706753d8d60887291cdea	IncI-gamma/K1	CP001118	MOBP	NC_019097	MPF_I	NC_019097_00056,NC_022267_00057,NC_019111_00038,NC_023290_00086,NC_015965_00072,NC_019097_00075,NC_022267_00069,NZ_CM001473_00069,NC_019097_00085	MOBP	NC_002145	conjugative	KT779550	0.00060662	Escherichia coli	AA474	AI597	order	Enterobacterales	family	Enterobacteriaceae	order	Enterobacterales	23333216; 30761100; 25987637; 21470454; 29899511; 20851899
23315-C5	LRFM	Long_Read	Rapid	Filtered	Medaka	AA474	1	105448	50.79185949	13e366a87d0c642dcdf1f33f75403d68	IncI-gamma/K1	CP001118	MOBP,MOBP,MOBP	CP031283_00205,CP022502_00062,CP023903_00055	MPF_I	NC_019097_00056,NC_022267_00057,NC_011419_00085,NC_019111_00038,NC_023290_00086,NC_015965_00072,NC_019097_00075,NC_022267_00069,NZ_CM001473_00069,NC_019097_00085	MOBP	HM021326	conjugative	KT779550	0.00224371	Escherichia coli	AA474	AI597	order	Enterobacterales	family	Enterobacteriaceae	order	Enterobacterales	23333216; 30761100; 25987637; 21470454; 29899511; 20851899
23315-C5	LRF	Long_Read	Rapid	Filtered	Unpolished	AA474	1	105127	50.70438612	120cb781f320f50fbde4729bb405cb4f	IncI-gamma/K1	CP001118	MOBP,MOBP	NC_019097,CP023903_00055	MPF_I	NC_019097_00056,NC_022267_00057,NC_019111_00038,NC_023290_00086,NC_015965_00072,NC_022267_00069,NZ_CM001473_00069,NC_019097_00085	MOBP	HM021326	conjugative	KT779550	0.00268639	Escherichia coli	AA474	AI597	order	Enterobacterales	family	Enterobacteriaceae	order	Enterobacterales	23333216; 30761100; 25987637; 21470454; 29899511; 20851899
23315-C5	LRUFMP	Long_Read	Rapid	Unfiltered	Medaka_Pilon	AA474	1	105740	50.74616985	90a23664848e62d4ca2d2c3a09997cc0	IncI-gamma/K1	CP001118	MOBP	NC_019097	MPF_I	NC_019097_00085,NZ_CM001473_00069,NC_022267_00069,NC_019097_00075,NC_015965_00072,NC_023290_00086,NC_019111_00038,NC_022267_00057,NC_019097_00056	MOBP	NC_002145	conjugative	KT779550	0.000656154	Escherichia coli	AA474	AI597	order	Enterobacterales	family	Enterobacteriaceae	order	Enterobacterales	23333216; 30761100; 25987637; 21470454; 29899511; 20851899
23315-C5	LRUFM	Long_Read	Rapid	Unfiltered	Medaka	AA474	1	105723	50.80540658	fab96900567945d432e5583cd1201417	IncI-gamma/K1	CP001118	MOBP,MOBP	CP023903_00055,NC_019097	MPF_I	NC_019097_00085,NZ_CM001473_00069,NC_022267_00069,NC_019097_00075,NC_015965_00072,NC_023290_00086,NC_019111_00038,NC_011419_00085,NC_022267_00057,NC_019097_00056	MOBP	HM021326	conjugative	KT779550	0.00251903	Escherichia coli	AA474	AI597	order	Enterobacterales	family	Enterobacteriaceae	order	Enterobacterales	23333216; 30761100; 25987637; 21470454; 29899511; 20851899
23315-C5	LRUF	Long_Read	Rapid	Unfiltered	Unpolished	AA474	1	105406	50.72671385	11044328d8a9c6d2dba234aa705f14bc	IncI-gamma/K1	CP001118	MOBP,MOBP	CP023903_00055,NC_019097	MPF_I	NC_019097_00085,NZ_CM001473_00069,NC_022267_00069,NC_015965_00072,NC_023290_00086,NC_019111_00038,NC_022267_00057,NC_019097_00056	MOBP	HM021326	conjugative	KT779550	0.0028554	Escherichia coli	AA474	AI597	order	Enterobacterales	family	Enterobacteriaceae	order	Enterobacterales	23333216; 30761100; 25987637; 21470454; 29899511; 20851899
23315-C5	LLUF	Long_Read	Ligation	Unfiltered	Unpolished	AA474	1	105274	50.80836674	dec979ca120005afbf77381a87a30be2	IncI-gamma/K1	CP001118	MOBP,MOBP	NC_019097,CP031283_00205	MPF_I	NC_019097_00085,NC_022267_00069,NZ_CM001473_00070,NC_019097_00075,NC_015965_00072,NC_023290_00086,NC_019111_00038,NC_011419_00085,NC_022267_00057,NC_014843_00047,NC_019097_00056	MOBP	HM021326	conjugative	KT779550	0.0034604	Escherichia coli	AA474	AI597	order	Enterobacterales	family	Enterobacteriaceae	order	Enterobacterales	23333216; 30761100; 25987637; 21470454; 29899511; 20851899
23315-C5	LRFMP	Long_Read	Rapid	Filtered	Medaka_Pilon	AB229	1	39986	42.46736358	54a070b3156f8f44917f29e602603032	IncX1,IncX3	000215__KC853434_00019,JN247852	MOBP	NC_019096_00001	MPF_T	NC_017624_00009,NC_010860_00022,NC_019067_00043,NC_013503_00034,NC_023277_00163	MOBP	EU164802	conjugative	CP023379	0.0279555	Escherichia coli	AB229	-	order	Enterobacterales	order	Enterobacterales	-	-	-
23315-C5	LRF	Long_Read	Rapid	Filtered	Unpolished	AB229	1	39802	42.4752525	1561fc90e4b2aa3727178ec78e844a01	IncX1,IncX3	000215__KC853434_00019,JN247852	MOBP	NC_019096_00001	MPF_T	NC_017624_00009,NC_010860_00022,NC_019067_00043,NC_023277_00163	MOBP	EU164802	conjugative	CP023379	0.0297077	Escherichia coli	AB229	-	order	Enterobacterales	order	Enterobacterales	-	-	-
23315-C5	LRUF	Long_Read	Rapid	Unfiltered	Unpolished	AB229	1	39808	42.491459	1856badacba2e0230c1d12516348ec7e	IncX1,IncX3	000215__KC853434_00019,JN247852	-	-	MPF_T	NC_017624_00009,NC_010860_00022,NC_019067_00043,NC_013503_00034,NC_023277_00163	MOBP	EU164802	mobilizable	CP023379	0.0295179	Escherichia coli	AB229	-	order	Enterobacterales	order	Enterobacterales	-	-	-
23315-C5	HLF	Hybrid	Ligation	Filtered	Pilon	AB233	1	37980	42.00368615	f23dd21b41bad9dab765bb9ff964b2d1	IncX1,IncX3	000215__KC853434_00019,JN247852	MOBP	NC_019096_00001	MPF_T	NC_023277_00163,NC_013503_00034,NC_019067_00043,NC_010860_00022,NC_017624_00009	MOBP	EU164802	conjugative	CP024290	0.0254028	Escherichia coli O178:H19	AB233	-	order	Enterobacterales	order	Enterobacterales	-	-	-
23315-C5	HLUF	Hybrid	Ligation	Unfiltered	Pilon	AB233	1	37980	42.00368615	2b664a3439b53c15d2a206a3ce566fe6	IncX1,IncX3	000215__KC853434_00019,JN247852	MOBP	NC_019096_00001	MPF_T	NC_017624_00009,NC_010860_00022,NC_019067_00043,NC_013503_00034,NC_023277_00163	MOBP	EU164802	conjugative	CP024290	0.0254028	Escherichia coli O178:H19	AB233	-	order	Enterobacterales	order	Enterobacterales	-	-	-
23315-C5	HRF	Hybrid	Rapid	Filtered	Pilon	AB233	1	39939	42.48228549	56162eda2f186713ee9169025688a1fe	IncX1	000215__KC853434_00019	MOBP	NC_019096_00001	MPF_T	NC_017624_00009,NC_010860_00022,NC_019067_00043,NC_013503_00034,NC_023277_00163	MOBP	EU164802	conjugative	CP024290	0.0267335	Escherichia coli O178:H19	AB233	-	order	Enterobacterales	order	Enterobacterales	family	Enterobacteriaceae	21625636; 22470007
23315-C5	HRUF	Hybrid	Rapid	Unfiltered	Pilon	AB233	1	35466	41.23385778	7847e1f45853f6107337df3e0c0be27e	IncX1,IncX3	000215__KC853434_00019,JN247852	MOBP	NC_019096_00001	MPF_T	NC_017624_00009,NC_010860_00022,NC_019067_00043,NC_013503_00034,NC_023277_00163	MOBP	EU164802	conjugative	CP024290	0.023602	Escherichia coli O178:H19	AB233	AJ917	order	Enterobacterales	order	Enterobacterales	-	-	-
23315-C5	LRFM	Long_Read	Rapid	Filtered	Medaka	AB233	1	40253	42.65023725	779a50189e23779795ebfd0cba67b29f	IncX1	000215__KC853434_00019	-	-	MPF_T	NC_017624_00009,NC_010860_00022,NC_019067_00043	MOBP	EU164802	mobilizable	CP024290	0.0498292	Escherichia coli O178:H19	AB233	-	order	Enterobacterales	order	Enterobacterales	family	Enterobacteriaceae	21625636; 22470007
23315-C5	LRUFMP	Long_Read	Rapid	Unfiltered	Medaka_Pilon	AB233	1	39996	42.46674667	7a77009772ed11959f9438c791bd7e1a	IncX1,IncX3	000215__KC853434_00019,JN247852	MOBP	NC_019096_00001	MPF_T	NC_017624_00009,NC_010860_00022,NC_019067_00043,NC_013503_00034,NC_023277_00163	MOBP	EU164802	conjugative	CP024290	0.0279555	Escherichia coli O178:H19	AB233	-	order	Enterobacterales	order	Enterobacterales	-	-	-
23315-C5	LRUFM	Long_Read	Rapid	Unfiltered	Medaka	AB233	1	40259	42.68113962	bc88d8639ce5dd9936f8d46428b1b6b5	IncX1	000215__KC853434_00019	-	-	MPF_T	NC_017624_00009,NC_010860_00022,NC_019067_00043,NC_013503_00034	MOBP	EU164802	mobilizable	CP024290	0.0489202	Escherichia coli O178:H19	AB233	-	order	Enterobacterales	order	Enterobacterales	family	Enterobacteriaceae	21625636; 22470007
23315-C5	HLF	Hybrid	Ligation	Filtered	Pilon	AB685	1	1552	51.93298969	77ada9b588d161bfdf7a6de03c078f4f	Col(MG828)	NC_008486	-	-	-	-	MOBP,MOB_unknown	AB027308,JN985534	mobilizable	CP023858	0.00249129	Escherichia coli	AB685	AK563	order	Enterobacterales	order	Enterobacterales	genus	Escherichia	30761100
23315-C5	HLUF	Hybrid	Ligation	Unfiltered	Pilon	AB685	1	1552	51.93298969	7dc36962e42b1e92112803bd407a21bd	Col(MG828)	NC_008486	-	-	-	-	MOB_unknown	JN985534	mobilizable	CP026493	0.00199971	Escherichia coli	AB685	AK563	order	Enterobacterales	order	Enterobacterales	genus	Escherichia	30761100
23315-C5	HRF	Hybrid	Rapid	Filtered	Pilon	AB685	1	1552	51.93298969	7dc36962e42b1e92112803bd407a21bd	Col(MG828)	NC_008486	-	-	-	-	MOB_unknown	JN985534	mobilizable	CP026493	0.00199971	Escherichia coli	AB685	AK563	order	Enterobacterales	order	Enterobacterales	genus	Escherichia	30761100
23315-C5	HRUF	Hybrid	Rapid	Unfiltered	Pilon	AB685	1	1552	51.93298969	7dc36962e42b1e92112803bd407a21bd	Col(MG828)	NC_008486	-	-	-	-	MOB_unknown	JN985534	mobilizable	CP026493	0.00199971	Escherichia coli	AB685	AK563	order	Enterobacterales	order	Enterobacterales	genus	Escherichia	30761100
23315-C5	HLF	Hybrid	Ligation	Filtered	Pilon	AC509	1	6647	48.48803972	4e09d88a9cf0cd96d3daa1d62276c6c8	rep_cluster_2350	CP035723_00002	MOBP	NC_019076_00002	-	-	MOBP	MF083142	mobilizable	CP010175	0.000215742	Escherichia coli	AC509	AL724	multi-phylla	Actinobacteria,Bacteroidetes,Firmicutes,Proteobacteria	multi-phylla	Actinobacteria,Bacteroidetes,Firmicutes,Proteobacteria	genus	Escherichia	6263753; 17122402; 26802429
23315-C5	HLUF	Hybrid	Ligation	Unfiltered	Pilon	AC509	1	6647	48.48803972	cb6ef8cd5b169ebd803a9649fc8a2820	rep_cluster_2350	CP035723_00002	MOBP	NC_019076_00002	-	-	MOBP	MF083142	mobilizable	CP010175	0.000239895	Escherichia coli	AC509	AL724	multi-phylla	Actinobacteria,Bacteroidetes,Firmicutes,Proteobacteria	multi-phylla	Actinobacteria,Bacteroidetes,Firmicutes,Proteobacteria	genus	Escherichia	6263753; 17122402; 26802429
23315-C5	HRF	Hybrid	Rapid	Filtered	Pilon	AC509	1	6647	48.48803972	cb6ef8cd5b169ebd803a9649fc8a2820	rep_cluster_2350	CP035723_00002	MOBP	NC_019076_00002	-	-	MOBP	MF083142	mobilizable	CP010175	0.000239895	Escherichia coli	AC509	AL724	multi-phylla	Actinobacteria,Bacteroidetes,Firmicutes,Proteobacteria	multi-phylla	Actinobacteria,Bacteroidetes,Firmicutes,Proteobacteria	genus	Escherichia	6263753; 17122402; 26802429
23315-C5	HRUF	Hybrid	Rapid	Unfiltered	Pilon	AC509	1	6647	48.48803972	cb6ef8cd5b169ebd803a9649fc8a2820	rep_cluster_2350	CP035723_00002	MOBP	NC_019076_00002	-	-	MOBP	MF083142	mobilizable	CP010175	0.000239895	Escherichia coli	AC509	AL724	multi-phylla	Actinobacteria,Bacteroidetes,Firmicutes,Proteobacteria	multi-phylla	Actinobacteria,Bacteroidetes,Firmicutes,Proteobacteria	genus	Escherichia	6263753; 17122402; 26802429
23315-C5	LLFM	Long_Read	Ligation	Filtered	Medaka	AC509	1	6666	48.39483948	65a1041ef3f237cff1fe6b1bc165ec3e	rep_cluster_2350	CP035723_00002	MOBP,MOBP	NC_017321_00002,NC_016903_00002	-	-	MOBP	MF083142	mobilizable	CP019025	0.0125405	Escherichia coli	AC509	AL724	multi-phylla	Actinobacteria,Bacteroidetes,Firmicutes,Proteobacteria	multi-phylla	Actinobacteria,Bacteroidetes,Firmicutes,Proteobacteria	genus	Escherichia	6263753; 17122402; 26802429
23315-C5	LLFMP	Long_Read	Ligation	Filtered	Medaka_Pilon	AC509	1	6647	48.48803972	ee322a2bbef386d31c873619830bdd19	rep_cluster_2350	CP035723_00002	MOBP	NC_019076_00002	-	-	MOBP	MF083142	mobilizable	CP010175	0.000239895	Escherichia coli	AC509	AL724	multi-phylla	Actinobacteria,Bacteroidetes,Firmicutes,Proteobacteria	multi-phylla	Actinobacteria,Bacteroidetes,Firmicutes,Proteobacteria	genus	Escherichia	6263753; 17122402; 26802429
23315-C5	LLF	Long_Read	Ligation	Filtered	Unpolished	AC509	1	6657	48.43022382	32fe17e8a81233577e0317e2ac854529	rep_cluster_2350	CP035723_00002	MOBP	NC_019076_00002	-	-	MOBP	MF083142	mobilizable	CP019025	0.0101041	Escherichia coli	AC509	AL724	multi-phylla	Actinobacteria,Bacteroidetes,Firmicutes,Proteobacteria	multi-phylla	Actinobacteria,Bacteroidetes,Firmicutes,Proteobacteria	genus	Escherichia	6263753; 17122402; 26802429
23315-C5	LLUFMP	Long_Read	Ligation	Unfiltered	Medaka_Pilon	AC509	1	6647	48.48803972	ee322a2bbef386d31c873619830bdd19	rep_cluster_2350	CP035723_00002	MOBP	NC_019076_00002	-	-	MOBP	MF083142	mobilizable	CP010175	0.000239895	Escherichia coli	AC509	AL724	multi-phylla	Actinobacteria,Bacteroidetes,Firmicutes,Proteobacteria	multi-phylla	Actinobacteria,Bacteroidetes,Firmicutes,Proteobacteria	genus	Escherichia	6263753; 17122402; 26802429
23315-C5	LLUFM	Long_Read	Ligation	Unfiltered	Medaka	AC509	1	6661	48.40114097	429bb3323f360df1fa8f93d90b289f60	rep_cluster_2350	CP035723_00002	MOBP,MOBP	NC_017321_00002,LT985292_00003	-	-	MOBP	MF083142	mobilizable	CP019025	0.0122141	Escherichia coli	AC509	AL724	multi-phylla	Actinobacteria,Bacteroidetes,Firmicutes,Proteobacteria	multi-phylla	Actinobacteria,Bacteroidetes,Firmicutes,Proteobacteria	genus	Escherichia	6263753; 17122402; 26802429
23315-C5	LRFMP	Long_Read	Rapid	Filtered	Medaka_Pilon	AC509	1	13335	48.40644919	b6689d906c78b82da9c1dd90b1495a02	rep_cluster_2350	CP035723_00002	MOBP,MOBP,MOBP	NC_017321_00002,CP043517_00004,NC_019076_00002	-	-	MOBP	MF083142	mobilizable	CP019025	0.00752278	Escherichia coli	AC509	AL724	multi-phylla	Actinobacteria,Bacteroidetes,Firmicutes,Proteobacteria	multi-phylla	Actinobacteria,Bacteroidetes,Firmicutes,Proteobacteria	genus	Escherichia	6263753; 17122402; 26802429
23315-C5	LRFM	Long_Read	Rapid	Filtered	Medaka	AC509	1	13344	48.41127098	38da1d168442d39a91c548c035ec182f	rep_cluster_2350	CP035723_00002	MOBP,MOBP,MOBP	NC_017321_00002,CP043517_00004,NC_019076_00002	-	-	MOBP	MF083142	mobilizable	CP010175	0.0133059	Escherichia coli	AC509	AL724	multi-phylla	Actinobacteria,Bacteroidetes,Firmicutes,Proteobacteria	multi-phylla	Actinobacteria,Bacteroidetes,Firmicutes,Proteobacteria	genus	Escherichia	6263753; 17122402; 26802429
23315-C5	LRF	Long_Read	Rapid	Filtered	Unpolished	AC509	1	13239	48.48553516	ef76477c4755f0d30e7769d635a5c9d5	rep_cluster_2350	CP035723_00002	MOBP,MOBP,MOBP	NC_017321_00002,CP043517_00004,NC_019076_00002	-	-	MOBP	MF083142	mobilizable	CP019025	0.00363721	Escherichia coli	AC509	AL724	multi-phylla	Actinobacteria,Bacteroidetes,Firmicutes,Proteobacteria	multi-phylla	Actinobacteria,Bacteroidetes,Firmicutes,Proteobacteria	genus	Escherichia	6263753; 17122402; 26802429
23315-C5	LRUFMP	Long_Read	Rapid	Unfiltered	Medaka_Pilon	AC509	1	6638	48.49352215	d6de21c92df4dae22efc7517db162059	rep_cluster_2350	CP035723_00002	MOBP	NC_019076_00002	-	-	MOBP	MF083142	mobilizable	CP010175	0.000312573	Escherichia coli	AC509	AL724	multi-phylla	Actinobacteria,Bacteroidetes,Firmicutes,Proteobacteria	multi-phylla	Actinobacteria,Bacteroidetes,Firmicutes,Proteobacteria	genus	Escherichia	6263753; 17122402; 26802429
23315-C5	LRUFM	Long_Read	Rapid	Unfiltered	Medaka	AC509	1	6653	48.48940328	163f6e9444c74a37d4af891f3c11f331	rep_cluster_2350	CP035723_00002	MOBP,MOBP	NC_019076_00002,NC_017321_00002	-	-	MOBP	MF083142	mobilizable	CP019025	0.0097316	Escherichia coli	AC509	AL724	multi-phylla	Actinobacteria,Bacteroidetes,Firmicutes,Proteobacteria	multi-phylla	Actinobacteria,Bacteroidetes,Firmicutes,Proteobacteria	genus	Escherichia	6263753; 17122402; 26802429
23315-C5	LRUF	Long_Read	Rapid	Unfiltered	Unpolished	AC509	1	6605	48.47842544	df6a642ad23c170b50d4ecca99f0ccc5	rep_cluster_2350	CP035723_00002	MOBP,MOBP,MOBP	NC_019076_00002,CP043517_00004,NC_017321_00002	-	-	MOBP	MF083142	mobilizable	CP019025	0.00461146	Escherichia coli	AC509	AL724	multi-phylla	Actinobacteria,Bacteroidetes,Firmicutes,Proteobacteria	multi-phylla	Actinobacteria,Bacteroidetes,Firmicutes,Proteobacteria	genus	Escherichia	6263753; 17122402; 26802429
23315-C5	LLUF	Long_Read	Ligation	Unfiltered	Unpolished	AC509	1	6652	48.49669272	ca0cd000e8579d23004cfdf72f29a8aa	rep_cluster_2350	CP035723_00002	MOBP	NC_019076_00002	-	-	MOBP	MF083142	mobilizable	CP019025	0.00985499	Escherichia coli	AC509	AL724	multi-phylla	Actinobacteria,Bacteroidetes,Firmicutes,Proteobacteria	multi-phylla	Actinobacteria,Bacteroidetes,Firmicutes,Proteobacteria	genus	Escherichia	6263753; 17122402; 26802429
6245-C4	HLF	Hybrid	Ligation	Filtered	Pilon	AA176	1	146838	49.41772566	635a0b2bf621a51bf6ee6fabbafb987e	IncFIB,IncFIC,rep_cluster_2244	000095__NZ_CP014273_00094,AY458016,CP033091_00053	MOBF	NC_017627_00068	MPF_F	NC_022651_00077,NC_010409_00124,NC_019094_00090,NC_017639_00094,NC_007675_00027,NC_017639_00100,NC_018966_00040,NC_010488_00021,NC_009837_00049,NC_013437_00116,08-5333_00200	MOBF	AF242367	conjugative	CP001122	2.38E-05	Salmonella enterica subsp. enterica serovar Kentucky str. CVM29188	AA176	AH856	family	Enterobacteriaceae	family	Enterobacteriaceae	-	-	-
6245-C4	HLUF	Hybrid	Ligation	Unfiltered	Pilon	AA176	1	146834	49.41907188	59563f8071e4105a02f11f12e8642037	IncFIB,rep_cluster_2244	000095__NZ_CP014273_00094,CP033091_00053	MOBF,MOBP	NC_017627_00068,NC_021819_00066	MPF_F	NC_009837_00049,NC_010488_00021,NC_018966_00040,NC_017639_00100,NC_007675_00027,NC_017639_00094,NC_019094_00090,NC_010409_00124,NC_022651_00077,NC_013437_00116,08-5333_00200	MOBF	AF242367	conjugative	CP001122	7.16E-05	Salmonella enterica subsp. enterica serovar Kentucky str. CVM29188	AA176	AH856	family	Enterobacteriaceae	family	Enterobacteriaceae	-	-	-
6245-C4	HRF	Hybrid	Rapid	Filtered	Pilon	AA176	1	146838	49.41976872	1539a25db726f0f29f30766c427650c5	IncFIB,rep_cluster_2244	000095__NZ_CP014273_00094,CP033091_00053	MOBF	NC_017627_00068	MPF_F	NC_009837_00049,NC_010488_00021,NC_018966_00040,NC_017639_00100,NC_007675_00027,NC_017639_00094,NC_019094_00090,NC_010409_00124,NC_022651_00077,NC_013437_00116,08-5333_00200	MOBF	AF242367	conjugative	CP001122	0	Salmonella enterica subsp. enterica serovar Kentucky str. CVM29188	AA176	AH856	family	Enterobacteriaceae	family	Enterobacteriaceae	-	-	-
6245-C4	HRUF	Hybrid	Rapid	Unfiltered	Pilon	AA176	1	146838	49.4190877	0405d473781f6ceff3c3984ba6d2da9e	IncFIB,rep_cluster_2244	000095__NZ_CP014273_00094,CP033091_00053	MOBF	NC_017627_00068	MPF_F	NC_009837_00049,NC_010488_00021,NC_018966_00040,NC_017639_00100,NC_007675_00027,NC_017639_00094,NC_019094_00090,NC_010409_00124,NC_022651_00077,NC_013437_00116,08-5333_00200	MOBF	AF242367	conjugative	CP001122	0	Salmonella enterica subsp. enterica serovar Kentucky str. CVM29188	AA176	AH856	family	Enterobacteriaceae	family	Enterobacteriaceae	-	-	-
6245-C4	LLFM	Long_Read	Ligation	Filtered	Medaka	AA176	1	146827	49.51269181	dcf886fb828475f2bdf8b7971b2441e4	IncFIB,rep_cluster_2244	000095__NZ_CP014273_00094,CP033091_00053	MOBF,MOBF,MOBF	NC_011964_00125,MG904998_00124,MF535908_00027	MPF_F	NC_009837_00049,NC_014615_00033,NC_010719_00097,NC_010488_00021,NC_018966_00040,NC_017639_00100,NC_007675_00027,NC_017639_00094,NC_019094_00090,NC_017659_00099,NC_010409_00124,NZ_CM001154_00091,NC_022651_00077,NC_013437_00116,08-5333_00200	MOBF	KP987215	conjugative	CP001122	0.00299754	Salmonella enterica subsp. enterica serovar Kentucky str. CVM29188	AA176	AH856	family	Enterobacteriaceae	family	Enterobacteriaceae	-	-	-
6245-C4	LLFMP	Long_Read	Ligation	Filtered	Medaka_Pilon	AA176	1	146838	49.41772566	30c86cddee1c969c1e79bce00dcbd3c9	IncFIB,rep_cluster_2244	000095__NZ_CP014273_00094,CP033091_00053	MOBF	NC_017627_00068	MPF_F	NC_009837_00049,NC_010488_00021,NC_018966_00040,NC_017639_00100,NC_007675_00027,NC_017639_00094,NC_019094_00090,NC_010409_00124,NC_022651_00077,NC_013437_00116,08-5333_00200	MOBF	AF242367	conjugative	CP001122	7.16E-05	Salmonella enterica subsp. enterica serovar Kentucky str. CVM29188	AA176	AH856	family	Enterobacteriaceae	family	Enterobacteriaceae	-	-	-
6245-C4	LLF	Long_Read	Ligation	Filtered	Unpolished	AA176	1	146473	49.53950557	109436260f93c4e1932980cae9ce08ad	IncFIB,rep_cluster_2244	000095__NZ_CP014273_00094,CP033091_00053	MOBF,MOBF,MOBF,MOBF,MOBP	CP029214_00066,MG904998_00124,NC_017639_00103,MF535908_00027,NC_021819_00066	MPF_F	NZ_CM001154_00067,NC_014615_00033,NC_010719_00097,NC_018966_00040,NC_017639_00100,NC_007675_00027,NC_017639_00094,NC_019094_00090,NC_017659_00099,NC_010409_00124,NZ_CM001154_00091,NC_022651_00077,08-5333_00200	MOBF	KT325596	conjugative	CP001122	0.00411762	Salmonella enterica subsp. enterica serovar Kentucky str. CVM29188	AA176	AH856	family	Enterobacteriaceae	family	Enterobacteriaceae	-	-	-
6245-C4	LLUFMP	Long_Read	Ligation	Unfiltered	Medaka_Pilon	AA176	1	146837	49.41806221	33ac3e937b999419c86cf8cd854da2d5	IncFIB,rep_cluster_2244	000095__NZ_CP014273_00094,CP033091_00053	MOBF,MOBP	NC_017627_00068,NC_021819_00066	MPF_F	NC_009837_00049,NC_010488_00021,NC_018966_00040,NC_017639_00100,NC_007675_00027,NC_017639_00094,NC_019094_00090,NC_010409_00124,NC_022651_00077,NC_013437_00116,08-5333_00200	MOBF	AF242367	conjugative	CP001122	7.16E-05	Salmonella enterica subsp. enterica serovar Kentucky str. CVM29188	AA176	AH856	family	Enterobacteriaceae	family	Enterobacteriaceae	-	-	-
6245-C4	LLUFM	Long_Read	Ligation	Unfiltered	Medaka	AA176	1	146828	49.51099245	1bc5ea391bf1546a430de8e45fa8170a	IncFIB,rep_cluster_2244	000095__NZ_CP014273_00094,CP033091_00053	MOBF,MOBF,MOBF,MOBP	NC_011964_00125,MG904998_00124,MF535908_00027,NC_021819_00066	MPF_F	NC_009837_00049,NC_014615_00033,NC_010719_00097,NC_010488_00021,NC_018966_00040,NC_017639_00100,NC_007675_00027,NC_017639_00094,NC_019094_00090,NC_017659_00099,NC_010409_00124,NC_022651_00077,NC_013437_00116,08-5333_00200	MOBF	KP987215	conjugative	CP001122	0.00294054	Salmonella enterica subsp. enterica serovar Kentucky str. CVM29188	AA176	AH856	family	Enterobacteriaceae	family	Enterobacteriaceae	-	-	-
6245-C4	LRFMP	Long_Read	Rapid	Filtered	Medaka_Pilon	AA176	1	146840	49.41705257	6525e20db1629a980c15caeed0bf9a0a	IncFIB,IncFIC,rep_cluster_2244	000095__NZ_CP014273_00094,AY458016,CP033091_00053	MOBF	NC_017627_00068	MPF_F	NC_022651_00077,NC_010409_00124,NC_019094_00090,NC_017639_00094,NC_007675_00027,NC_017639_00100,NC_018966_00040,NC_010488_00021,NC_009837_00049,NC_013437_00116,08-5333_00200	MOBF	AF242367	conjugative	CP001122	4.77E-05	Salmonella enterica subsp. enterica serovar Kentucky str. CVM29188	AA176	AH856	family	Enterobacteriaceae	family	Enterobacteriaceae	-	-	-
6245-C4	LRFM	Long_Read	Rapid	Filtered	Medaka	AA176	1	146862	49.4831883	89d58006128055d29e598ab59961fe3c	IncFIB,IncFIC,rep_cluster_2244	000095__NZ_CP014273_00094,AY458016,CP033091_00053	MOBF,MOBF	MF535908_00027,AP018568_00098	MPF_F	NC_022651_00077,NZ_CM001154_00091,NC_010409_00124,NC_017659_00099,NC_019094_00090,NC_017639_00094,NC_007675_00027,NC_017639_00100,NC_018966_00040,NC_010488_00021,NC_010719_00097,NC_014615_00033,NC_009837_00049,NC_013437_00116,NC_019072_00073	MOBF	KT325596	conjugative	CP001122	0.00208065	Salmonella enterica subsp. enterica serovar Kentucky str. CVM29188	AA176	AH856	family	Enterobacteriaceae	family	Enterobacteriaceae	-	-	-
6245-C4	LRF	Long_Read	Rapid	Filtered	Unpolished	AA176	1	146410	49.39143501	fd72e537ce2f28cae34084bb9a44e47a	IncFIB,IncFIC,rep_cluster_2244	000095__NZ_CP014273_00094,AY458016,CP033091_00053	MOBF,MOBF,MOBF,MOBF,MOBF,MOBP	MF535908_00027,CP008715_00128,NC_017639_00103,AP018568_00098,CP029214_00066,NC_021819_00066	MPF_F	NC_022651_00077,NZ_CM001154_00091,NC_010409_00124,NC_019000_00022,NC_017639_00094,NC_007675_00027,NC_017639_00100,NC_017054_00096,NC_018966_00040,NC_010488_00021,NC_014615_00033,NZ_CM001154_00067,NC_013437_00116,08-5333_00200	MOBF	KT325596	conjugative	CP001122	0.00210772	Salmonella enterica subsp. enterica serovar Kentucky str. CVM29188	AA176	AH856	family	Enterobacteriaceae	family	Enterobacteriaceae	-	-	-
6245-C4	LRUFMP	Long_Read	Rapid	Unfiltered	Medaka_Pilon	AA176	1	146837	49.4153381	5f299c6cbb3c9f943ca63b945a72e66b	IncFIB,IncFIC,rep_cluster_2244	000095__NZ_CP014273_00094,AY458016,CP033091_00053	MOBF	NC_017627_00068	MPF_F	NC_022651_00077,NC_010409_00124,NC_019094_00090,NC_017639_00094,NC_007675_00027,NC_017639_00100,NC_018966_00040,NC_010488_00021,NC_009837_00049,NC_013437_00116,08-5333_00200	MOBF	AF242367	conjugative	CP001122	2.38E-05	Salmonella enterica subsp. enterica serovar Kentucky str. CVM29188	AA176	AH856	family	Enterobacteriaceae	family	Enterobacteriaceae	-	-	-
6245-C4	LRUFM	Long_Read	Rapid	Unfiltered	Medaka	AA176	1	146853	49.48077329	55de49efde97fad708b70fb821cb48cb	IncFIB,IncFIC,rep_cluster_2244	000095__NZ_CP014273_00094,AY458016,CP033091_00053	MOBF,MOBF	MF535908_00027,AP018568_00098	MPF_F	NC_022651_00077,NZ_CM001154_00091,NC_010409_00124,NC_017659_00099,NC_019094_00090,NC_017639_00094,NC_007675_00027,NC_017639_00100,NC_018966_00040,NC_010488_00021,NC_010719_00097,NC_014615_00033,NC_009837_00049,NC_013437_00116,NC_019072_00073	MOBF	KT325596	conjugative	CP001122	0.00218918	Salmonella enterica subsp. enterica serovar Kentucky str. CVM29188	AA176	AH856	family	Enterobacteriaceae	family	Enterobacteriaceae	-	-	-
6245-C4	LRUF	Long_Read	Rapid	Unfiltered	Unpolished	AA176	1	146270	49.38811786	d680bfe5ada651dcfa1c5cc6380b5923	IncFIB,IncFIC,rep_cluster_2244	000095__NZ_CP014273_00094,AY458016,CP033091_00053	MOBF,MOBF,MOBF,MOBF,MOBF,MOBP	AP018572_00011,CP008715_00128,NC_017639_00103,MG904998_00124,CP029214_00066,NC_021819_00066	MPF_F	NC_022651_00077,NC_019037_00043,NZ_CM001154_00091,NC_010409_00124,NC_017659_00099,NC_019094_00090,NC_017630_00031,NC_007675_00027,NC_017639_00100,NC_018966_00040,NC_010488_00021,NC_014615_00033,NZ_CM001154_00067,08-5333_00200	MOBF	KT325596	conjugative	CP001122	0.00274254	Salmonella enterica subsp. enterica serovar Kentucky str. CVM29188	AA176	AH856	family	Enterobacteriaceae	family	Enterobacteriaceae	-	-	-
6245-C4	LLUF	Long_Read	Ligation	Unfiltered	Unpolished	AA176	1	146449	49.54284427	384dfad669c398a60735e3495ed4016c	IncFIB,rep_cluster_2244	000095__NZ_CP014273_00094,CP033091_00053	MOBF,MOBF,MOBF,MOBF,MOBP	CP029214_00066,NC_011980_00044,NC_017639_00103,MF535908_00027,NC_021819_00066	MPF_F	NZ_CM001154_00067,NC_014615_00033,NC_010719_00097,NC_018966_00040,NC_017054_00096,NC_007675_00027,NC_017639_00094,NC_019094_00090,NC_017659_00099,NC_010409_00124,NZ_CM001154_00091,NC_022651_00077,08-5333_00200	MOBF	KT325596	conjugative	CP001122	0.00420918	Salmonella enterica subsp. enterica serovar Kentucky str. CVM29188	AA176	AH856	family	Enterobacteriaceae	family	Enterobacteriaceae	-	-	-
6245-C4	HLF	Hybrid	Ligation	Filtered	Pilon	AA374	1	152331	47.39022261	7cbdaef06901cebae967746dfb6d2728	IncHI1B,IncHI1B	000138__CP021336_00001,JX182975	MOBH	CP030285_00102	-	-	-	-	mobilizable	CP042894	0.0335842	Escherichia coli	AA374	-	family	Enterobacteriaceae	family	Enterobacteriaceae	-	-	-
6245-C4	HLUF	Hybrid	Ligation	Unfiltered	Pilon	AA374	1	152299	47.39361388	e77d1cc29b14474907c8682fb854add5	IncHI1B,IncHI1B	JX182975,000138__CP021336_00001	MOBH	CP030285_00102	-	-	-	-	mobilizable	CP042894	0.0338037	Escherichia coli	AA374	-	family	Enterobacteriaceae	family	Enterobacteriaceae	-	-	-
6245-C4	HRF	Hybrid	Rapid	Filtered	Pilon	AA374	1	152331	47.39350493	85050e5e1c7f7916964a90f34b625d62	IncHI1B,IncHI1B	JX182975,000138__CP021336_00001	MOBH	CP030285_00102	-	-	-	-	mobilizable	CP042894	0.0335842	Escherichia coli	AA374	-	family	Enterobacteriaceae	family	Enterobacteriaceae	-	-	-
6245-C4	HRUF	Hybrid	Rapid	Unfiltered	Pilon	AA374	1	152331	47.39284847	42e38979feb524644685f3a26a266e70	IncHI1B,IncHI1B	JX182975,000138__CP021336_00001	MOBH	CP030285_00102	-	-	-	-	mobilizable	CP042894	0.0335842	Escherichia coli	AA374	-	family	Enterobacteriaceae	family	Enterobacteriaceae	-	-	-
6245-C4	LLFM	Long_Read	Ligation	Filtered	Medaka	AA374	1	152352	47.46573724	6789c5b40c67b03a3dfcbbd29a23d4fc	IncHI1B,IncHI1B	000138__CP021336_00001,JX182975	MOBH	CP030285_00102	-	-	-	-	mobilizable	CP042894	0.0365754	Escherichia coli	AA374	-	family	Enterobacteriaceae	family	Enterobacteriaceae	-	-	-
6245-C4	LLFMP	Long_Read	Ligation	Filtered	Medaka_Pilon	AA374	1	152319	47.39133004	80c65559815e6870d40a8a9be5b20690	IncHI1B,IncHI1B	000138__CP021336_00001,JX182975	MOBH	CP030285_00102	-	-	-	-	mobilizable	CP042894	0.0338037	Escherichia coli	AA374	-	family	Enterobacteriaceae	family	Enterobacteriaceae	-	-	-
6245-C4	LLF	Long_Read	Ligation	Filtered	Unpolished	AA374	1	151997	47.52593801	b3a782aa476e53012070be5853e8ac73	IncHI1B,IncHI1B	000138__CP021336_00001,JX182975	MOBH	CP040383_00143	-	-	-	-	mobilizable	CP042894	0.0365754	Escherichia coli	AA374	-	genus	Escherichia	genus	Escherichia	-	-	-
6245-C4	LLUFMP	Long_Read	Ligation	Unfiltered	Medaka_Pilon	AA374	1	152318	47.39032813	d48ab25e351fce78d6d7c2b5ca02af3d	IncHI1B,IncHI1B	JX182975,000138__CP021336_00001	MOBH	CP030285_00102	-	-	-	-	mobilizable	CP042894	0.0336937	Escherichia coli	AA374	-	family	Enterobacteriaceae	family	Enterobacteriaceae	-	-	-
6245-C4	LLUFM	Long_Read	Ligation	Unfiltered	Medaka	AA374	1	152348	47.46632709	30abf54f15b73216c748f7e39e741ea4	IncHI1B,IncHI1B	JX182975,000138__CP021336_00001	MOBH	CP030285_00102	-	-	-	-	mobilizable	CP042894	0.0364545	Escherichia coli	AA374	-	family	Enterobacteriaceae	family	Enterobacteriaceae	-	-	-
6245-C4	LRFMP	Long_Read	Rapid	Filtered	Medaka_Pilon	AA374	1	152333	47.39091333	e99120ba36f5a273b7062740580a5db1	IncHI1B,IncHI1B	000138__CP021336_00001,JX182975	MOBH	CP030285_00102	-	-	-	-	mobilizable	CP042894	0.0338037	Escherichia coli	AA374	-	family	Enterobacteriaceae	family	Enterobacteriaceae	-	-	-
6245-C4	LRFM	Long_Read	Rapid	Filtered	Medaka	AA374	1	152384	47.45642587	40362db50c7798ace43854b809401242	IncHI1B,IncHI1B	000138__CP021336_00001,JX182975	MOBH	CP030285_00102	-	-	-	-	mobilizable	CP029181	0.0357395	Escherichia coli	AA374	-	family	Enterobacteriaceae	family	Enterobacteriaceae	-	-	-
6245-C4	LRF	Long_Read	Rapid	Filtered	Unpolished	AA374	1	151957	47.40485795	26e8dc62b501f45353693c6906326770	IncHI1B,IncHI1B	000138__CP021336_00001,JX182975	MOBH	CP040383_00143	-	-	-	-	mobilizable	CP042894	0.0353885	Escherichia coli	AA374	-	genus	Escherichia	genus	Escherichia	-	-	-
6245-C4	LRUFMP	Long_Read	Rapid	Unfiltered	Medaka_Pilon	AA374	1	152330	47.39119018	2c9d45fbc766e7ba0bd66aa911f83971	IncHI1B,IncHI1B	000138__CP021336_00001,JX182975	MOBH	CP030285_00102	-	-	-	-	mobilizable	CP029181	0.0336937	Escherichia coli	AA374	-	family	Enterobacteriaceae	family	Enterobacteriaceae	-	-	-
6245-C4	LRUFM	Long_Read	Rapid	Unfiltered	Medaka	AA374	1	152379	47.4573268	4c05663518522b46005b45f0d8fc8036	IncHI1B,IncHI1B	000138__CP021336_00001,JX182975	MOBH	CP030285_00102	-	-	-	-	mobilizable	CP042894	0.0357395	Escherichia coli	AA374	-	family	Enterobacteriaceae	family	Enterobacteriaceae	-	-	-
6245-C4	LRUF	Long_Read	Rapid	Unfiltered	Unpolished	AA374	1	151840	47.40713909	4ec4221758b41d13575cd22fe0290814	IncHI1B,IncHI1B	000138__CP021336_00001,JX182975	MOBH	CP040383_00143	-	-	-	-	mobilizable	CP042894	0.0358575	Escherichia coli	AA374	-	genus	Escherichia	genus	Escherichia	-	-	-
6245-C4	LLUF	Long_Read	Ligation	Unfiltered	Unpolished	AA374	1	151963	47.51880392	8dcc340d108e0f1c2f29312968fdde20	IncHI1B,IncHI1B	JX182975,000138__CP021336_00001	MOBH	CP040383_00143	-	-	-	-	mobilizable	CP042894	0.0366967	Escherichia coli	AA374	-	genus	Escherichia	genus	Escherichia	-	-	-
6245-1H1	HLF	Hybrid	Ligation	Filtered	Pilon	AA175	1	116678	49.1069439	a7e0693cb73be3a762da4b975c2de308	IncFIA,IncFIB,IncFIC	CP022610_00144,000095__NZ_CP014273_00094,CR942285	MOBF	NC_011980_00044	MPF_F	NC_022651_00077,NC_010409_00124,NC_019094_00090,NC_017639_00094,NC_013437_00116	MOBF	KT325596	conjugative	CP022732	0.0084995	Escherichia coli	AA175	AH847	family	Enterobacteriaceae	family	Enterobacteriaceae	-	-	-
6245-1H1	HLUF	Hybrid	Ligation	Unfiltered	Pilon	AA175	1	116675	49.1107778	ca41c5e80c54e860970a88c1072d4c84	IncFIA,IncFIB	CP022610_00144,000095__NZ_CP014273_00094	MOBF	NC_011980_00044	MPF_F	NC_017639_00094,NC_019094_00090,NC_010409_00124,NC_022651_00077,NC_013437_00116	MOBF	KT325596	conjugative	CP022732	0.00846101	Escherichia coli	AA175	AH847	family	Enterobacteriaceae	family	Enterobacteriaceae	-	-	-
6245-1H1	HRF	Hybrid	Rapid	Filtered	Pilon	AA175	1	116675	49.1107778	ca41c5e80c54e860970a88c1072d4c84	IncFIA,IncFIB	CP022610_00144,000095__NZ_CP014273_00094	MOBF	NC_011980_00044	MPF_F	NC_017639_00094,NC_019094_00090,NC_010409_00124,NC_022651_00077,NC_013437_00116	MOBF	KT325596	conjugative	CP022732	0.00846101	Escherichia coli	AA175	AH847	family	Enterobacteriaceae	family	Enterobacteriaceae	-	-	-
6245-1H1	HRUF	Hybrid	Rapid	Unfiltered	Pilon	AA175	1	116675	49.1107778	72de214b030911530d1c956f2b585917	IncFIA,IncFIB	CP022610_00144,000095__NZ_CP014273_00094	MOBF	NC_011980_00044	MPF_F	NC_017639_00094,NC_019094_00090,NC_010409_00124,NC_022651_00077,NC_013437_00116	MOBF	KT325596	conjugative	CP022732	0.00846101	Escherichia coli	AA175	AH847	family	Enterobacteriaceae	family	Enterobacteriaceae	-	-	-
6245-1H1	LLFM	Long_Read	Ligation	Filtered	Medaka	AA175	1	116707	49.10073946	e7c34e41351936553c5d942f3c927bfe	IncFIA,IncFIB	CP022610_00144,000095__NZ_CP014273_00094	MOBF	NC_011980_00044	MPF_F	NC_017639_00094,NC_019094_00090,NC_010409_00124,NZ_CM001154_00091,NC_022651_00077,NC_013437_00116	MOBF	KT325596	conjugative	CP022732	0.0115761	Escherichia coli	AA175	AH847	family	Enterobacteriaceae	family	Enterobacteriaceae	-	-	-
6245-1H1	LLFMP	Long_Read	Ligation	Filtered	Medaka_Pilon	AA175	1	116688	49.10102153	a11a755cba157dfb627ce9dba6081209	IncFIA,IncFIB	CP022610_00144,000095__NZ_CP014273_00094	MOBF	NC_011980_00044	MPF_F	NC_017639_00094,NC_019094_00090,NC_010409_00124,NC_022651_00077,NC_013437_00116	MOBF	KT325596	conjugative	CP022732	0.00877107	Escherichia coli	AA175	AH847	family	Enterobacteriaceae	family	Enterobacteriaceae	-	-	-
6245-1H1	LLF	Long_Read	Ligation	Filtered	Unpolished	AA175	1	116383	49.15838224	426ce8cb497d8a9ccaa854a24dd93723	IncFIA,IncFIB	CP022610_00144,000095__NZ_CP014273_00094	MOBF	NC_011980_00044	MPF_F	NC_017639_00094,NC_019094_00090,NC_010409_00124,NZ_CM001154_00091,NC_022651_00077,NC_013437_00116	MOBF	KT325596	conjugative	CP022732	0.0129198	Escherichia coli	AA175	AH847	family	Enterobacteriaceae	family	Enterobacteriaceae	-	-	-
6245-1H1	LLUFMP	Long_Read	Ligation	Unfiltered	Medaka_Pilon	AA175	1	116697	49.0963778	fb54813d461942c48dffe1154cafaf4d	IncFIA,IncFIB,IncFIC	CP022610_00144,000095__NZ_CP014273_00094,CR942285	MOBF	NC_011980_00044	MPF_F	NC_022651_00077,NC_010409_00124,NC_019094_00090,NC_017639_00094,NC_013437_00116	MOBF	KT325596	conjugative	CP022732	0.00888862	Escherichia coli	AA175	AH847	family	Enterobacteriaceae	family	Enterobacteriaceae	-	-	-
6245-1H1	LLUFM	Long_Read	Ligation	Unfiltered	Medaka	AA175	1	116709	49.10589586	992d00cd92b232d9556bc2fa375ae48e	IncFIA,IncFIB,IncFIC	CP022610_00144,000095__NZ_CP014273_00094,CR942285	MOBF	NC_011980_00044	MPF_F	NC_022651_00077,NZ_CM001154_00091,NC_010409_00124,NC_019094_00090,NC_017639_00094	MOBF	KT325596	conjugative	CP022732	0.0116661	Escherichia coli	AA175	AH847	family	Enterobacteriaceae	family	Enterobacteriaceae	-	-	-
6245-1H1	LRFMP	Long_Read	Rapid	Filtered	Medaka_Pilon	AA175	1	116693	49.09463293	a02276c0ddffac5c98e44db0f707028d	IncFIA,IncFIB	CP022610_00144,000095__NZ_CP014273_00094	MOBF	NC_011980_00044	MPF_F	NC_017639_00094,NC_019094_00090,NC_010409_00124,NC_022651_00077,NC_013437_00116	MOBF	KT325596	conjugative	CP022732	0.0084995	Escherichia coli	AA175	AH847	family	Enterobacteriaceae	family	Enterobacteriaceae	-	-	-
6245-1H1	LRFM	Long_Read	Rapid	Filtered	Medaka	AA175	1	116717	49.02799078	dfeb14940d359b5f627f6c9f0a0360e6	IncFIA,IncFIB	CP022610_00144,000095__NZ_CP014273_00094	MOBF	NC_011980_00044	MPF_F	NC_017639_00094,NC_019094_00090,NC_010409_00124,NC_022651_00077,NC_013437_00116	MOBF	KT325596	conjugative	CP022732	0.00964976	Escherichia coli	AA175	AH847	family	Enterobacteriaceae	family	Enterobacteriaceae	-	-	-
6245-1H1	LRF	Long_Read	Rapid	Filtered	Unpolished	AA175	1	116586	49.04105124	1a24a4559018c910c7cc3220ea744e61	IncFIA,IncFIB	CP022610_00144,000095__NZ_CP014273_00094	MOBF	NC_011980_00044	MPF_F	NC_017639_00094,NC_019094_00090,NC_010409_00124,NZ_CM001154_00091,NC_022651_00077,NC_013437_00116	MOBF	KT325596	conjugative	CP022732	0.00981378	Escherichia coli	AA175	AH847	family	Enterobacteriaceae	family	Enterobacteriaceae	-	-	-
6245-1H1	LRUFMP	Long_Read	Rapid	Unfiltered	Medaka_Pilon	AA175	1	116715	49.03311485	b0600b2866dbc54660ad1b23827fccf6	IncFIA,IncFIB,IncFIC	CP022610_00144,000095__NZ_CP014273_00094,CR942285	MOBF	NC_011980_00044	MPF_F	NC_022651_00077,NZ_CM001154_00091,NC_010409_00124,NC_019094_00090,NC_017639_00094,NC_013437_00116	MOBF	KT325596	conjugative	CP022732	0.00928558	Escherichia coli	AA175	AH847	family	Enterobacteriaceae	family	Enterobacteriaceae	-	-	-
6245-1H1	LRUFM	Long_Read	Rapid	Unfiltered	Medaka	AA175	1	116715	49.03311485	b0600b2866dbc54660ad1b23827fccf6	IncFIA,IncFIB,IncFIC	CP022610_00144,000095__NZ_CP014273_00094,CR942285	MOBF	NC_011980_00044	MPF_F	NC_022651_00077,NZ_CM001154_00091,NC_010409_00124,NC_019094_00090,NC_017639_00094,NC_013437_00116	MOBF	KT325596	conjugative	CP022732	0.00928558	Escherichia coli	AA175	AH847	family	Enterobacteriaceae	family	Enterobacteriaceae	-	-	-
6245-1H1	LRUF	Long_Read	Rapid	Unfiltered	Medaka	AA175	1	116590	49.05137662	17b4214c47e8cbbff1e14a4dee6d7539	IncFIA,IncFIB,IncFIC	CP022610_00144,000095__NZ_CP014273_00094,CR942285	MOBF	NC_011980_00044	MPF_F	NC_022651_00077,NZ_CM001154_00091,NC_010409_00124,NC_019094_00090,NC_017639_00094,NC_013437_00116	MOBF	KT325596	conjugative	CP022732	0.00960897	Escherichia coli	AA175	AH847	family	Enterobacteriaceae	family	Enterobacteriaceae	-	-	-
6245-1H1	LLUF	Long_Read	Ligation	Unfiltered	Unpolished	AA175	1	116360	49.15262977	16399df342c50394161ed1ac08d6849c	IncFIA,IncFIB,IncFIC	CP022610_00144,000095__NZ_CP014273_00094,CR942285	MOBF	NC_011980_00044	MPF_F	NC_022651_00077,NZ_CM001154_00091,NC_010409_00124,NC_019094_00090,NC_017639_00094,NC_013437_00116	MOBF	KT325596	conjugative	CP022732	0.0137986	Escherichia coli	AA175	AH847	family	Enterobacteriaceae	family	Enterobacteriaceae	-	-	-
6245-1H1	HLF	Hybrid	Ligation	Filtered	Pilon	AA474	1	100662	48.6956349	7448846af05390ed15417d47c50388a3	IncI-gamma/K1	MG764547	MOBP	NC_019097	MPF_I	NC_019097_00056,NC_019097_00085,NZ_CM001473_00069,NC_022267_00069,NC_019097_00075,NC_015965_00072,NC_023290_00086,NC_019111_00038,NC_022267_00057	MOBP	JN253636	conjugative	CP039714	0.000931334	Salmonella enterica subsp. enterica	AA474	AI613	order	Enterobacterales	family	Enterobacteriaceae	order	Enterobacterales	23333216; 30761100; 25987637; 21470454; 29899511; 20851899
6245-1H1	HLUF	Hybrid	Ligation	Unfiltered	Pilon	AA474	1	100673	48.69428745	7f7c439f91da07e37bb1699346d180f6	IncI-gamma/K1	MG764547	MOBP	NC_019097	MPF_I	NC_019097_00056,NC_022267_00057,NC_019111_00038,NC_023290_00086,NC_015965_00072,NC_019097_00075,NC_022267_00069,NZ_CM001473_00069,NC_019097_00085	MOBP	JN253636	conjugative	CP039714	0.000730741	Salmonella enterica subsp. enterica	AA474	AI613	order	Enterobacterales	family	Enterobacteriaceae	order	Enterobacterales	23333216; 30761100; 25987637; 21470454; 29899511; 20851899
6245-1H1	HRF	Hybrid	Rapid	Filtered	Pilon	AA474	1	100673	48.69428745	bd218ed47937c48d037c7fef81408836	IncI-gamma/K1	MG764547	MOBP	NC_019097	MPF_I	NC_019097_00056,NC_022267_00057,NC_019111_00038,NC_023290_00086,NC_015965_00072,NC_019097_00075,NC_022267_00069,NZ_CM001473_00069,NC_019097_00085	MOBP	JN253636	conjugative	CP039714	0.000730741	Salmonella enterica subsp. enterica	AA474	AI613	order	Enterobacterales	family	Enterobacteriaceae	order	Enterobacterales	23333216; 30761100; 25987637; 21470454; 29899511; 20851899
6245-1H1	HRUF	Hybrid	Rapid	Unfiltered	Pilon	AA474	1	100673	48.69428745	bd218ed47937c48d037c7fef81408836	IncI-gamma/K1	MG764547	MOBP	NC_019097	MPF_I	NC_019097_00056,NC_022267_00057,NC_019111_00038,NC_023290_00086,NC_015965_00072,NC_019097_00075,NC_022267_00069,NZ_CM001473_00069,NC_019097_00085	MOBP	JN253636	conjugative	CP039714	0.000730741	Salmonella enterica subsp. enterica	AA474	AI613	order	Enterobacterales	family	Enterobacteriaceae	order	Enterobacterales	23333216; 30761100; 25987637; 21470454; 29899511; 20851899
6245-1H1	LLFM	Long_Read	Ligation	Filtered	Medaka	AA474	1	100708	48.73594948	d028660d9c4b5938b80d9613c66e4723	IncI-gamma/K1	MG764547	MOBP	NC_019097	MPF_I	NC_019097_00085,NZ_CM001473_00069,NC_022267_00069,NC_019097_00075,NC_015965_00072,NC_023290_00086,NC_019111_00038,NC_011419_00085,NC_022267_00057,NC_019097_00056	MOBP	JN253636	conjugative	CP039714	0.00502299	Salmonella enterica subsp. enterica	AA474	AI613	order	Enterobacterales	family	Enterobacteriaceae	order	Enterobacterales	23333216; 30761100; 25987637; 21470454; 29899511; 20851899
6245-1H1	LLFMP	Long_Read	Ligation	Filtered	Medaka_Pilon	AA474	1	100673	48.69826071	46c53d1c6a0f3ad2982e7fe96b1cd7c6	IncI-gamma/K1	MG764547	MOBP	NC_019097	MPF_I	NC_019097_00085,NZ_CM001473_00069,NC_022267_00069,NC_019097_00075,NC_015965_00072,NC_023290_00086,NC_019111_00038,NC_022267_00057,NC_019097_00056	MOBP	JN253636	conjugative	CP039714	0.000906124	Salmonella enterica subsp. enterica	AA474	AI613	order	Enterobacterales	family	Enterobacteriaceae	order	Enterobacterales	23333216; 30761100; 25987637; 21470454; 29899511; 20851899
6245-1H1	LLF	Long_Read	Ligation	Filtered	Unpolished	AA474	1	100402	48.79285273	6ad8fb61f276c8ec342acd6c4e02578a	IncI-gamma/K1	MG764547	MOBP,MOBP,MOBP	NC_019097,CP042618_00082,CP031283_00205	MPF_I	NZ_CM001473_00064,NZ_CM001473_00070,NC_019097_00075,NC_015965_00072,NC_023290_00086,NC_019111_00038,NC_022267_00057,NC_019097_00056	MOBP	JN253636	conjugative	CP039714	0.00617965	Salmonella enterica subsp. enterica	AA474	AI613	order	Enterobacterales	family	Enterobacteriaceae	order	Enterobacterales	23333216; 30761100; 25987637; 21470454; 29899511; 20851899
6245-1H1	LLUFMP	Long_Read	Ligation	Unfiltered	Medaka_Pilon	AA474	1	100592	48.69572133	60b57d402a45d1a04d6a88d2bb74751a	IncI-gamma/K1	MG764547	MOBP	NC_019097	MPF_I	NC_019097_00085,NZ_CM001473_00069,NC_022267_00069,NC_019097_00075,NC_015965_00072,NC_023290_00086,NC_019111_00038,NC_022267_00057,NC_019097_00056	MOBP	JN253636	conjugative	CP039714	0.000931334	Salmonella enterica subsp. enterica	AA474	AI613	order	Enterobacterales	family	Enterobacteriaceae	order	Enterobacterales	23333216; 30761100; 25987637; 21470454; 29899511; 20851899
6245-1H1	LLUFM	Long_Read	Ligation	Unfiltered	Medaka	AA474	1	100585	48.72297062	2de7f5a04d2ce19d81f21d632ff08465	IncI-gamma/K1	MG764547	MOBP	NC_019097	MPF_I	NC_019097_00085,NZ_CM001473_00069,NC_022267_00069,NC_019097_00075,NC_015965_00072,NC_023290_00086,NC_019111_00038,NC_011419_00085,NC_022267_00057,NC_019097_00056	MOBP	JN253636	conjugative	CP039714	0.00518381	Salmonella enterica subsp. enterica	AA474	AI613	order	Enterobacterales	family	Enterobacteriaceae	order	Enterobacterales	23333216; 30761100; 25987637; 21470454; 29899511; 20851899
6245-1H1	LRFMP	Long_Read	Rapid	Filtered	Medaka_Pilon	AA474	1	100669	48.69324221	cb7a64eae6df533669356854007a972f	IncI-gamma/K1	MG764547	MOBP	NC_019097	MPF_I	NC_019097_00085,NZ_CM001473_00069,NC_022267_00069,NC_019097_00075,NC_015965_00072,NC_023290_00086,NC_019111_00038,NC_022267_00057,NC_019097_00056	MOBP	JN253636	conjugative	CP039714	0.000780658	Salmonella enterica subsp. enterica	AA474	AI613	order	Enterobacterales	family	Enterobacteriaceae	order	Enterobacterales	23333216; 30761100; 25987637; 21470454; 29899511; 20851899
6245-1H1	LRFM	Long_Read	Rapid	Filtered	Medaka	AA474	1	100711	48.6500978	a08f0e4863f3bf2d8c7e4f05f2653d79	IncI-gamma/K1	MG764547	MOBP	NC_019097	MPF_I	NC_019097_00085,NZ_CM001473_00069,NC_022267_00069,NC_019097_00075,NC_015965_00072,NC_023290_00086,NC_019111_00038,NC_022267_00057,NC_019097_00056	MOBP	JN253636	conjugative	CP039714	0.00167981	Salmonella enterica subsp. enterica	AA474	AI613	order	Enterobacterales	family	Enterobacteriaceae	order	Enterobacterales	23333216; 30761100; 25987637; 21470454; 29899511; 20851899
6245-1H1	LRF	Long_Read	Rapid	Filtered	Unpolished	AA474	1	100604	48.67897897	ae1a6265aa0bf7685b2241b3a2ee8eaa	IncI-gamma/K1	MG764547	MOBP	NC_019097	MPF_I	NC_019097_00085,NZ_CM001473_00069,NC_022267_00069,NC_019097_00075,NC_015965_00072,NC_023290_00086,NC_019111_00038,NC_011419_00085,NC_022267_00057,NC_019097_00056	MOBP	JN253636	conjugative	CP039714	0.00191916	Salmonella enterica subsp. enterica	AA474	AI613	order	Enterobacterales	family	Enterobacteriaceae	order	Enterobacterales	23333216; 30761100; 25987637; 21470454; 29899511; 20851899
6245-1H1	LRUFMP	Long_Read	Rapid	Unfiltered	Medaka_Pilon	AA474	1	100706	48.64754831	57ab75fd7806d01200f4b0e1d4fe9a2f	IncI-gamma/K1	MG764547	MOBP	NC_019097	MPF_I	NC_019097_00085,NZ_CM001473_00069,NC_022267_00069,NC_019097_00075,NC_015965_00072,NC_023290_00086,NC_019111_00038,NC_022267_00057,NC_019097_00056	MOBP	JN253636	conjugative	CP039714	0.00160079	Salmonella enterica subsp. enterica	AA474	AI613	order	Enterobacterales	family	Enterobacteriaceae	order	Enterobacterales	23333216; 30761100; 25987637; 21470454; 29899511; 20851899
6245-1H1	LRUFM	Long_Read	Rapid	Unfiltered	Medaka	AA474	1	100706	48.64754831	57ab75fd7806d01200f4b0e1d4fe9a2f	IncI-gamma/K1	MG764547	MOBP	NC_019097	MPF_I	NC_019097_00085,NZ_CM001473_00069,NC_022267_00069,NC_019097_00075,NC_015965_00072,NC_023290_00086,NC_019111_00038,NC_022267_00057,NC_019097_00056	MOBP	JN253636	conjugative	CP039714	0.00160079	Salmonella enterica subsp. enterica	AA474	AI613	order	Enterobacterales	family	Enterobacteriaceae	order	Enterobacterales	23333216; 30761100; 25987637; 21470454; 29899511; 20851899
6245-1H1	LRUF	Long_Read	Rapid	Unfiltered	Unpolished	AA474	1	100596	48.67986799	fa82519f27fcd1278ad37e6bd3db357f	IncI-gamma/K1	MG764547	MOBP	NC_019097	MPF_I	NC_019097_00085,NZ_CM001473_00069,NC_022267_00069,NC_019097_00075,NC_015965_00072,NC_023290_00086,NC_019111_00038,NC_011419_00085,NC_022267_00057,NC_019097_00056	MOBP	JN253636	conjugative	CP039714	0.00181236	Salmonella enterica subsp. enterica	AA474	AI613	order	Enterobacterales	family	Enterobacteriaceae	order	Enterobacterales	23333216; 30761100; 25987637; 21470454; 29899511; 20851899
6245-1H1	LLUF	Long_Read	Ligation	Unfiltered	Unpolished	AA474	1	100395	48.78828627	87182b6e08d420203e8148519c022182	IncI-gamma/K1	MG764547	MOBP,MOBP,MOBP	NC_019097,CP042618_00082,CP031283_00205	MPF_I	NZ_CM001473_00064,NZ_CM001473_00070,NC_019097_00075,NC_015965_00072,NC_023290_00086,NC_019111_00038,NC_022267_00057,NC_019097_00056	MOBP	JN253636	conjugative	CP039714	0.0064892	Salmonella enterica subsp. enterica	AA474	AI613	order	Enterobacterales	family	Enterobacteriaceae	order	Enterobacterales	23333216; 30761100; 25987637; 21470454; 29899511; 20851899
6245-1H1	HLF	Hybrid	Ligation	Filtered	Pilon	AB241	1	2096	55.58206107	584af492a35460f21577c11689610876	ColpVC	JX133088	-	-	-	-	MOBP	AB027308	mobilizable	CP038600	0.00414809	Salmonella enterica subsp. enterica serovar Hadar	AB241	AJ946	order	Enterobacterales	order	Enterobacterales	-	-	-
6245-1H1	HLUF	Hybrid	Ligation	Unfiltered	Pilon	AB241	1	2096	55.58206107	4ec38966b31e66aec7f6e485571ee2f3	ColpVC	JX133088	-	-	-	-	MOBP	AB027308	mobilizable	CP038600	0.00427048	Salmonella enterica subsp. enterica serovar Hadar	AB241	AJ946	order	Enterobacterales	order	Enterobacterales	-	-	-
6245-1H1	HRF	Hybrid	Rapid	Filtered	Pilon	AB241	1	2096	55.58206107	4ec38966b31e66aec7f6e485571ee2f3	ColpVC	JX133088	-	-	-	-	MOBP	AB027308	mobilizable	CP038600	0.00427048	Salmonella enterica subsp. enterica serovar Hadar	AB241	AJ946	order	Enterobacterales	order	Enterobacterales	-	-	-
6245-1H1	HRUF	Hybrid	Rapid	Unfiltered	Pilon	AB241	1	2096	55.58206107	4ec38966b31e66aec7f6e485571ee2f3	ColpVC	JX133088	-	-	-	-	MOBP	AB027308	mobilizable	CP038600	0.00427048	Salmonella enterica subsp. enterica serovar Hadar	AB241	AJ946	order	Enterobacterales	order	Enterobacterales	-	-	-
6245-1H1	LRUFMP	Long_Read	Rapid	Unfiltered	Medaka_Pilon	AB241	1	2080	55.52884615	8b14b88575d1468ea3eee3aa0b3a1963	ColpVC	JX133088	-	-	-	-	MOBP	AB027308	mobilizable	CP038600	0.00458019	Salmonella enterica subsp. enterica serovar Hadar	AB241	AJ946	order	Enterobacterales	order	Enterobacterales	-	-	-
6245-1H1	LRUFM	Long_Read	Rapid	Unfiltered	Medaka	AB241	1	2080	55.52884615	8b14b88575d1468ea3eee3aa0b3a1963	ColpVC	JX133088	-	-	-	-	MOBP	AB027308	mobilizable	CP038600	0.00458019	Salmonella enterica subsp. enterica serovar Hadar	AB241	AJ946	order	Enterobacterales	order	Enterobacterales	-	-	-
6245-1H1	LRUF	Long_Read	Rapid	Unfiltered	Unpolished	AB241	1	2073	55.57163531	038efc7aad9cff89b65c55094be712e2	ColpVC	JX133088	-	-	-	-	MOBP	AB027308	mobilizable	CP038600	0.00715996	Salmonella enterica subsp. enterica serovar Hadar	AB241	AJ946	order	Enterobacterales	order	Enterobacterales	-	-	-
6245-2L1	HLF	Hybrid	Ligation	Filtered	Pilon	AA175	1	116678	49.10865802	5587efd81bc08086dce243fde3208858	IncFIA,IncFIB,IncFIC	CP022610_00144,000095__NZ_CP014273_00094,CR942285	MOBF	NC_011980_00044	MPF_F	NC_022651_00077,NC_010409_00124,NC_019094_00090,NC_017639_00094,NC_013437_00116	MOBF	KT325596	conjugative	CP022732	0.0084995	Escherichia coli	AA175	AH847	family	Enterobacteriaceae	family	Enterobacteriaceae	-	-	-
6245-2L1	HLUF	Hybrid	Ligation	Unfiltered	Pilon	AA175	1	116675	49.11163488	fc38ee7b12eeae031be753f42ea7f3ac	IncFIA,IncFIB	CP022610_00144,000095__NZ_CP014273_00094	MOBF	NC_011980_00044	MPF_F	NC_017639_00094,NC_019094_00090,NC_010409_00124,NC_022651_00077,NC_013437_00116	MOBF	KT325596	conjugative	CP022732	0.00846101	Escherichia coli	AA175	AH847	family	Enterobacteriaceae	family	Enterobacteriaceae	-	-	-
6245-2L1	HRF	Hybrid	Rapid	Filtered	Pilon	AA175	1	116675	49.11163488	fc38ee7b12eeae031be753f42ea7f3ac	IncFIA,IncFIB	CP022610_00144,000095__NZ_CP014273_00094	MOBF	NC_011980_00044	MPF_F	NC_017639_00094,NC_019094_00090,NC_010409_00124,NC_022651_00077,NC_013437_00116	MOBF	KT325596	conjugative	CP022732	0.00846101	Escherichia coli	AA175	AH847	family	Enterobacteriaceae	family	Enterobacteriaceae	-	-	-
6245-2L1	HRUF	Hybrid	Rapid	Unfiltered	Pilon	AA175	1	116675	49.11163488	b193f48b800c72b4fb6ceaba5e6aa1e2	IncFIA,IncFIB,IncFIC	CP022610_00144,000095__NZ_CP014273_00094,CR942285	MOBF	NC_011980_00044	MPF_F	NC_022651_00077,NC_010409_00124,NC_019094_00090,NC_017639_00094,NC_013437_00116	MOBF	KT325596	conjugative	CP022732	0.00846101	Escherichia coli	AA175	AH847	family	Enterobacteriaceae	family	Enterobacteriaceae	-	-	-
6245-2L1	LLFM	Long_Read	Ligation	Filtered	Medaka	AA175	1	116700	49.09168809	1c91d783e8483591977d4bc8356ecd9e	IncFIA,IncFIB	CP022610_00144,000095__NZ_CP014273_00094	MOBF	NC_011980_00044	MPF_F	NC_017639_00094,NC_019094_00090,NC_010409_00124,NZ_CM001154_00091,NC_022651_00077,NC_013437_00116	MOBF	KT325596	conjugative	CP022732	0.0120757	Escherichia coli	AA175	AH847	family	Enterobacteriaceae	family	Enterobacteriaceae	-	-	-
6245-2L1	LLFMP	Long_Read	Ligation	Filtered	Medaka_Pilon	AA175	1	116694	49.0959261	77bc3878df8136631e4a77da21777597	IncFIA,IncFIB	CP022610_00144,000095__NZ_CP014273_00094	MOBF	NC_011980_00044	MPF_F	NC_017639_00094,NC_019094_00090,NC_010409_00124,NC_022651_00077,NC_013437_00116	MOBF	KT325596	conjugative	CP022732	0.00892796	Escherichia coli	AA175	AH847	family	Enterobacteriaceae	family	Enterobacteriaceae	-	-	-
6245-2L1	LLF	Long_Read	Ligation	Filtered	Unpolished	AA175	1	116377	49.14373115	6831e1cd13f71a8789a6120660552453	IncFIA,IncFIB	CP022610_00144,000095__NZ_CP014273_00094	MOBF	NC_011980_00044	MPF_F	NC_017639_00094,NC_019094_00090,NC_010409_00124,NZ_CM001154_00091,NC_022651_00077	MOBF	KT325596	conjugative	CP022732	0.0133059	Escherichia coli	AA175	AH847	family	Enterobacteriaceae	family	Enterobacteriaceae	-	-	-
6245-2L1	LLUFMP	Long_Read	Ligation	Unfiltered	Medaka_Pilon	AA175	1	116695	49.09636231	2bb58c207ce4e25f772e91f4565e23ea	IncFIA,IncFIB	CP022610_00144,000095__NZ_CP014273_00094	MOBF	NC_011980_00044	MPF_F	NC_017639_00094,NC_019094_00090,NC_010409_00124,NC_022651_00077,NC_013437_00116	MOBF	KT325596	conjugative	CP022732	0.00881017	Escherichia coli	AA175	AH847	family	Enterobacteriaceae	family	Enterobacteriaceae	-	-	-
6245-2L1	LLUFM	Long_Read	Ligation	Unfiltered	Medaka	AA175	1	116701	49.08698297	3b1d979f9890eb1906f95874628d06aa	IncFIA,IncFIB	CP022610_00144,000095__NZ_CP014273_00094	MOBF	NC_011980_00044	MPF_F	NC_017639_00094,NC_019094_00090,NC_010409_00124,NZ_CM001154_00091,NC_022651_00077,NC_013437_00116	MOBF	KT325596	conjugative	CP022732	0.0120757	Escherichia coli	AA175	AH847	family	Enterobacteriaceae	family	Enterobacteriaceae	-	-	-
6245-2L1	LRFMP	Long_Read	Rapid	Filtered	Medaka_Pilon	AA175	1	116671	49.09703354	0e45d040f014107b78cda65ea374eda8	IncFIA,IncFIB	CP022610_00144,000095__NZ_CP014273_00094	MOBF	NC_011980_00044	MPF_F	NC_017639_00094,NC_019094_00090,NC_010409_00124,NC_022651_00077,NC_013437_00116	MOBF	KT325596	conjugative	CP022732	0.00865422	Escherichia coli	AA175	AH847	family	Enterobacteriaceae	family	Enterobacteriaceae	-	-	-
6245-2L1	LRFM	Long_Read	Rapid	Filtered	Medaka	AA175	1	116695	49.05694331	8c427c81186b1bcbbc6da9e2cf617d3b	IncFIA,IncFIB	CP022610_00144,000095__NZ_CP014273_00094	MOBF	NC_011980_00044	MPF_F	NC_017639_00094,NC_019094_00090,NC_010409_00124,NZ_CM001154_00091,NC_022651_00077,NC_013437_00116	MOBF	KT325596	conjugative	CP022732	0.0111321	Escherichia coli	AA175	AH847	family	Enterobacteriaceae	family	Enterobacteriaceae	-	-	-
6245-2L1	LRF	Long_Read	Rapid	Filtered	Unpolished	AA175	1	116256	48.99962152	4f2ce9b7877de41571adfba6490cbcc4	IncFIA,IncFIB	CP022610_00144,000095__NZ_CP014273_00094	MOBF	NC_011980_00044	MPF_F	NC_017639_00094,NC_019094_00090,NC_010409_00124,NZ_CM001154_00091,NC_022651_00077,NC_013437_00116	MOBF	KT325596	conjugative	CP022732	0.0126819	Escherichia coli	AA175	AH847	family	Enterobacteriaceae	family	Enterobacteriaceae	-	-	-
6245-2L1	LRUFMP	Long_Read	Rapid	Unfiltered	Medaka_Pilon	AA175	1	116690	49.09932299	c3d947456d01adf57c3147b04a1df64f	IncFIA,IncFIB,IncFIC	CP022610_00144,000095__NZ_CP014273_00094,CR942285	MOBF	NC_011980_00044	MPF_F	NC_022651_00077,NC_010409_00124,NC_019094_00090,NC_017639_00094,NC_013437_00116	MOBF	KT325596	conjugative	CP022732	0.00869309	Escherichia coli	AA175	AH847	family	Enterobacteriaceae	family	Enterobacteriaceae	-	-	-
6245-2L1	LRUFM	Long_Read	Rapid	Unfiltered	Medaka	AA175	1	116730	49.05508438	6cfa2d21ab3baeac1128969b79f98c04	IncFIA,IncFIB,IncFIC	CP022610_00144,000095__NZ_CP014273_00094,CR942285	MOBF	NC_011980_00044	MPF_F	NC_022651_00077,NZ_CM001154_00091,NC_010409_00124,NC_019094_00090,NC_017639_00094,NC_013437_00116	MOBF	KT325596	conjugative	CP022732	0.0107836	Escherichia coli	AA175	AH847	family	Enterobacteriaceae	family	Enterobacteriaceae	-	-	-
6245-2L1	LRUF	Long_Read	Rapid	Unfiltered	Unpolished	AA175	1	116243	48.99477818	1f36ea69e359c1a742e34f3c897193b9	IncFIA,IncFIB,IncFIC	CP022610_00144,000095__NZ_CP014273_00094,CR942285	MOBF	NC_011980_00044	MPF_F	NC_022651_00077,NZ_CM001154_00091,NC_010409_00124,NC_019094_00090,NC_017639_00094	MOBF	KT325596	conjugative	CP022732	0.012872	Escherichia coli	AA175	AH847	family	Enterobacteriaceae	family	Enterobacteriaceae	-	-	-
6245-2L1	LLUF	Long_Read	Ligation	Unfiltered	Unpolished	AA175	1	116348	49.13277409	0a640e354b77461031cb79202584f940	IncFIA,IncFIB	CP022610_00144,000095__NZ_CP014273_00094	MOBF	NC_011980_00044	MPF_F	NC_017639_00094,NC_019094_00090,NC_010409_00124,NZ_CM001154_00091,NC_022651_00077,NC_013437_00116	MOBF	KT325596	conjugative	CP022732	0.0132087	Escherichia coli	AA175	AH847	family	Enterobacteriaceae	family	Enterobacteriaceae	-	-	-
6245-2L1	HLF	Hybrid	Ligation	Filtered	Pilon	AA474	1	100662	48.69762174	cddf2f0adae933dd15ea0839ed950ee9	IncI-gamma/K1	MG764547	MOBP	NC_019097	MPF_I	NC_019097_00056,NC_019097_00085,NZ_CM001473_00069,NC_022267_00069,NC_019097_00075,NC_015965_00072,NC_023290_00086,NC_019111_00038,NC_022267_00057	MOBP	JN253636	conjugative	CP039714	0.000931334	Salmonella enterica subsp. enterica	AA474	AI613	order	Enterobacterales	family	Enterobacteriaceae	order	Enterobacterales	23333216; 30761100; 25987637; 21470454; 29899511; 20851899
6245-2L1	HLUF	Hybrid	Ligation	Unfiltered	Pilon	AA474	1	100673	48.69428745	606b80d3f1956a74617db1b84c482960	IncI-gamma/K1	MG764547	MOBP	NC_019097	MPF_I	NC_019097_00056,NC_022267_00057,NC_019111_00038,NC_023290_00086,NC_015965_00072,NC_019097_00075,NC_022267_00069,NZ_CM001473_00069,NC_019097_00085	MOBP	JN253636	conjugative	CP039714	0.000730741	Salmonella enterica subsp. enterica	AA474	AI613	order	Enterobacterales	family	Enterobacteriaceae	order	Enterobacterales	23333216; 30761100; 25987637; 21470454; 29899511; 20851899
6245-2L1	HRF	Hybrid	Rapid	Filtered	Pilon	AA474	1	100673	48.69428745	606b80d3f1956a74617db1b84c482960	IncI-gamma/K1	MG764547	MOBP	NC_019097	MPF_I	NC_019097_00056,NC_022267_00057,NC_019111_00038,NC_023290_00086,NC_015965_00072,NC_019097_00075,NC_022267_00069,NZ_CM001473_00069,NC_019097_00085	MOBP	JN253636	conjugative	CP039714	0.000730741	Salmonella enterica subsp. enterica	AA474	AI613	order	Enterobacterales	family	Enterobacteriaceae	order	Enterobacterales	23333216; 30761100; 25987637; 21470454; 29899511; 20851899
6245-2L1	HRUF	Hybrid	Rapid	Unfiltered	Pilon	AA474	2	119469	48.54564782	1c4e61bc9063f3b963b57e1b7cb64c9e	IncI-gamma/K1	MG764547	MOBP	NC_019097	MPF_I	NC_019097_00056,NC_022267_00057,NC_019111_00038,NC_023290_00086,NC_015965_00072,NC_019097_00075,NC_022267_00069,NZ_CM001473_00069,NC_019097_00085	MOBP	JN253636	conjugative	CP039714	0.000855821	Salmonella enterica subsp. enterica	AA474	AI613	order	Enterobacterales	family	Enterobacteriaceae	order	Enterobacterales	23333216; 30761100; 25987637; 21470454; 29899511; 20851899
6245-2L1	LLFM	Long_Read	Ligation	Filtered	Medaka	AA474	1	100354	48.72650816	15c705ed935b141827ea0c4c6e3c0170	IncI-gamma/K1	MG764547	MOBP	NC_019097	MPF_I	NC_019097_00056,NC_022267_00057,NC_019111_00038,NC_023290_00086,NC_015965_00072,NC_019097_00075,NC_022267_00069,NZ_CM001473_00069,NC_019097_00085	MOBP	JN253636	conjugative	CP039714	0.00560872	Salmonella enterica subsp. enterica	AA474	AI613	order	Enterobacterales	family	Enterobacteriaceae	order	Enterobacterales	23333216; 30761100; 25987637; 21470454; 29899511; 20851899
6245-2L1	LLFMP	Long_Read	Ligation	Filtered	Medaka_Pilon	AA474	1	100349	48.71398818	5088fb69953406c49c337df3106ca0a3	IncI-gamma/K1	MG764547	MOBP	NC_019097	MPF_I	NC_019097_00056,NC_022267_00057,NC_019111_00038,NC_023290_00086,NC_015965_00072,NC_019097_00075,NC_022267_00069,NZ_CM001473_00069,NC_019097_00085	MOBP	HM021326	conjugative	CP039714	0.00113443	Salmonella enterica subsp. enterica	AA474	AI613	order	Enterobacterales	family	Enterobacteriaceae	order	Enterobacterales	23333216; 30761100; 25987637; 21470454; 29899511; 20851899
6245-2L1	LLF	Long_Read	Ligation	Filtered	Unpolished	AA474	1	100061	48.79723369	d76e25d02d10e891403ff0f223ae29af	IncI-gamma/K1	MG764547	MOBP,MOBP,MOBP	CP031283_00205,CP023903_00055,NC_019097	MPF_I	NC_019097_00056,NC_022267_00057,NC_019111_00038,NC_023290_00086,NC_019097_00075,NC_022267_00069,NC_019097_00085	MOBP	JN253636	conjugative	CP039714	0.00577481	Salmonella enterica subsp. enterica	AA474	AI613	order	Enterobacterales	family	Enterobacteriaceae	order	Enterobacterales	23333216; 30761100; 25987637; 21470454; 29899511; 20851899
6245-2L1	LLUFMP	Long_Read	Ligation	Unfiltered	Medaka_Pilon	AA474	1	100145	48.71236707	43bc0a7c5e1487773f2ff055a6c5b87a	IncI-gamma/K1	MG764547	MOBP	NC_019097	MPF_I	NC_019097_00085,NZ_CM001473_00069,NC_022267_00069,NC_019097_00075,NC_015965_00072,NC_023290_00086,NC_019111_00038,NC_022267_00057,NC_019097_00056	MOBP	HM021326	conjugative	CP039714	0.0011089	Salmonella enterica subsp. enterica	AA474	AI613	order	Enterobacterales	family	Enterobacteriaceae	order	Enterobacterales	23333216; 30761100; 25987637; 21470454; 29899511; 20851899
6245-2L1	LLUFM	Long_Read	Ligation	Unfiltered	Medaka	AA474	1	100518	48.70172506	3f29d4d06d538a42ef256396b5113a81	IncI-gamma/K1	MG764547	MOBP	NC_019097	MPF_I	NC_019097_00085,NZ_CM001473_00069,NC_022267_00069,NC_019097_00075,NC_015965_00072,NC_023290_00086,NC_019111_00038,NC_022267_00057,NC_019097_00056	MOBP	JN253636	conjugative	CP039714	0.00502299	Salmonella enterica subsp. enterica	AA474	AI613	order	Enterobacterales	family	Enterobacteriaceae	order	Enterobacterales	23333216; 30761100; 25987637; 21470454; 29899511; 20851899
6245-2L1	LRFMP	Long_Read	Rapid	Filtered	Medaka_Pilon	AA474	1	100395	48.7006325	db7452ef23d46c385004bd1f92519a85	IncI-gamma/K1	MG764547	MOBP	NC_019097	MPF_I	NC_019097_00056,NC_022267_00057,NC_019111_00038,NC_023290_00086,NC_015965_00072,NC_019097_00075,NC_022267_00069,NZ_CM001473_00069,NC_019097_00085	MOBP	HM021326	conjugative	CP039714	0.00139189	Salmonella enterica subsp. enterica	AA474	AI613	order	Enterobacterales	family	Enterobacteriaceae	order	Enterobacterales	23333216; 30761100; 25987637; 21470454; 29899511; 20851899
6245-2L1	LRFM	Long_Read	Rapid	Filtered	Medaka	AA474	1	100461	48.68954121	1124c9c12ce9c35924e2871c07bd0eb1	IncI-gamma/K1	MG764547	MOBP	NC_019097	MPF_I	NC_019097_00056,NC_022267_00057,NC_011419_00085,NC_019111_00038,NC_023290_00086,NC_015965_00072,NC_019097_00075,NC_022267_00069,NZ_CM001473_00069,NC_019097_00085	MOBP	JN253636	conjugative	CP039714	0.00408721	Salmonella enterica subsp. enterica	AA474	AI613	order	Enterobacterales	family	Enterobacteriaceae	order	Enterobacterales	23333216; 30761100; 25987637; 21470454; 29899511; 20851899
6245-2L1	LRF	Long_Read	Rapid	Filtered	Unpolished	AA474	1	100095	48.62680454	915c88cd60dab2723cc32e499a059a91	IncI-gamma/K1	MG764547	MOBP,MOBP,MOBP	CP031283_00205,CP023903_00055,NC_019097	MPF_I	NC_019097_00056,NC_022267_00057,NC_019111_00038,NC_023290_00086,NC_015965_00072,NC_022267_00069,NZ_CM001473_00069,NC_019097_00085	MOBP	JN253636	conjugative	CP039714	0.00448671	Salmonella enterica subsp. enterica	AA474	AI613	order	Enterobacterales	family	Enterobacteriaceae	order	Enterobacterales	23333216; 30761100; 25987637; 21470454; 29899511; 20851899
6245-2L1	LRUFMP	Long_Read	Rapid	Unfiltered	Medaka_Pilon	AA474	1	100331	48.69781025	0f7ee313286f2925838b9b1bdfdbfd6f	IncI-gamma/K1	MG764547	MOBP	NC_019097	MPF_I	NC_019097_00085,NZ_CM001473_00069,NC_022267_00069,NC_019097_00075,NC_015965_00072,NC_023290_00086,NC_019111_00038,NC_022267_00057,NC_019097_00056	MOBP	HM021326	conjugative	CP039714	0.0011856	Salmonella enterica subsp. enterica	AA474	AI613	order	Enterobacterales	family	Enterobacteriaceae	order	Enterobacterales	23333216; 30761100; 25987637; 21470454; 29899511; 20851899
6245-2L1	LRUFM	Long_Read	Rapid	Unfiltered	Medaka	AA474	1	100371	48.67740682	fdc22da903cde087b53cc461ef50c578	IncI-gamma/K1	MG764547	MOBP	NC_019097	MPF_I	NC_019097_00085,NZ_CM001473_00069,NC_022267_00069,NC_019097_00075,NC_015965_00072,NC_023290_00086,NC_019111_00038,NC_011419_00085,NC_022267_00057	MOBP	JN253636	conjugative	CP039714	0.00399629	Salmonella enterica subsp. enterica	AA474	AI613	order	Enterobacterales	family	Enterobacteriaceae	order	Enterobacterales	23333216; 30761100; 25987637; 21470454; 29899511; 20851899
6245-2L1	LRUF	Long_Read	Rapid	Unfiltered	Unpolished	AA474	1	100038	48.61852496	d264eb1f675357baa3eacd03f1b74168	IncI-gamma/K1	MG764547	MOBP,MOBP	NC_019097,CP023903_00055	MPF_I	NC_019097_00085,NZ_CM001473_00069,NC_022267_00069,NC_015965_00072,NC_023290_00086,NC_019111_00038,NC_022267_00057,NC_019097_00056	MOBP	JN253636	conjugative	CP039714	0.00480022	Salmonella enterica subsp. enterica	AA474	AI613	order	Enterobacterales	family	Enterobacteriaceae	order	Enterobacterales	23333216; 30761100; 25987637; 21470454; 29899511; 20851899
6245-2L1	LLUF	Long_Read	Ligation	Unfiltered	Unpolished	AA474	1	100370	48.77851948	73016437f09b31926958c9cd2325e495	IncI-gamma/K1	MG764547	MOBP,MOBP,MOBP	NC_019097,CP023903_00055,CP031283_00205	MPF_I	NC_019097_00085,NC_022267_00069,NC_019097_00075,NC_023290_00086,NC_019111_00038,NC_022267_00057,NC_019097_00056	MOBP	JN253636	conjugative	CP039714	0.00600989	Salmonella enterica subsp. enterica	AA474	AI613	order	Enterobacterales	family	Enterobacteriaceae	order	Enterobacterales	23333216; 30761100; 25987637; 21470454; 29899511; 20851899
6245-2L1	HLF	Hybrid	Ligation	Filtered	Pilon	AB241	1	2096	55.58206107	1de8e03566c04c19bbc6e57b29091feb	ColpVC	JX133088	-	-	-	-	MOBP	AB027308	mobilizable	CP038600	0.00411762	Salmonella enterica subsp. enterica serovar Hadar	AB241	AJ946	order	Enterobacterales	order	Enterobacterales	-	-	-
6245-2L1	HLUF	Hybrid	Ligation	Unfiltered	Pilon	AB241	1	2096	55.58206107	e54b921d032725ace5a66fbc7e9edd1e	ColpVC	JX133088	-	-	-	-	MOBP	AB027308	mobilizable	CP038600	0.0042398	Salmonella enterica subsp. enterica serovar Hadar	AB241	AJ946	order	Enterobacterales	order	Enterobacterales	-	-	-
6245-2L1	HRF	Hybrid	Rapid	Filtered	Pilon	AB241	1	2096	55.58206107	e54b921d032725ace5a66fbc7e9edd1e	ColpVC	JX133088	-	-	-	-	MOBP	AB027308	mobilizable	CP038600	0.0042398	Salmonella enterica subsp. enterica serovar Hadar	AB241	AJ946	order	Enterobacterales	order	Enterobacterales	-	-	-
6245-2L1	HRUF	Hybrid	Rapid	Unfiltered	Pilon	AB241	1	2096	55.58206107	e54b921d032725ace5a66fbc7e9edd1e	ColpVC	JX133088	-	-	-	-	MOBP	AB027308	mobilizable	CP038600	0.0042398	Salmonella enterica subsp. enterica serovar Hadar	AB241	AJ946	order	Enterobacterales	order	Enterobacterales	-	-	-
4957-3S1	HLF	Hybrid	Ligation	Filtered	Pilon	AA175	5	70968	50.48472551	d50eb30aaca8f089f0468b2a5244ab64	IncFIA,IncFIC	CP022610_00144,CR942285	MOBF	NC_017627_00068	MPF_F	NC_009837_00049,NC_022651_00077,NC_010409_00124,NC_019094_00090,NC_017639_00094,NC_007675_00027,NC_017639_00100,NC_018966_00040,NC_010488_00021,NC_014615_00033,NC_013437_00116,08-5333_00200	MOBF	KT325596	conjugative	CP022732	0.0118471	Escherichia coli	AA175	AH847	family	Enterobacteriaceae	family	Enterobacteriaceae	-	-	-
4957-3S1	HLUF	Hybrid	Ligation	Unfiltered	Pilon	AA175	1	137883	49.71751412	db284180f95d766bc063fd8b3d2c1ca6	IncFIA,IncFIB,IncFIC	CP022610_00144,000095__NZ_CP014273_00094,CR942285	MOBF	NC_017627_00068	MPF_F	NC_022651_00077,NC_010409_00124,NC_019094_00090,NC_017639_00094,NC_007675_00027,NC_017639_00100,NC_018966_00040,NC_010488_00021,NC_009837_00049,NC_013437_00116,08-5333_00200	MOBF	KT325596	conjugative	CP022732	0.00550978	Escherichia coli	AA175	AH847	family	Enterobacteriaceae	family	Enterobacteriaceae	-	-	-
4957-3S1	HRF	Hybrid	Rapid	Filtered	Pilon	AA175	1	137894	49.7258764	f34793710acb1859ebcb4b48a094e3e9	IncFIA,IncFIB	CP022610_00144,000095__NZ_CP014273_00094	MOBF	NC_017627_00068	MPF_F	NC_009837_00049,NC_010488_00021,NC_018966_00040,NC_017639_00100,NC_007675_00027,NC_017639_00094,NC_019094_00090,NC_010409_00124,NC_022651_00077,NC_013437_00116,08-5333_00200	MOBF	KT325596	conjugative	CP022732	0.00547692	Escherichia coli	AA175	AH847	family	Enterobacteriaceae	family	Enterobacteriaceae	-	-	-
4957-3S1	HRUF	Hybrid	Rapid	Unfiltered	Pilon	AA175	1	137894	49.7258764	f34793710acb1859ebcb4b48a094e3e9	IncFIA,IncFIB	CP022610_00144,000095__NZ_CP014273_00094	MOBF	NC_017627_00068	MPF_F	NC_009837_00049,NC_010488_00021,NC_018966_00040,NC_017639_00100,NC_007675_00027,NC_017639_00094,NC_019094_00090,NC_010409_00124,NC_022651_00077,NC_013437_00116,08-5333_00200	MOBF	KT325596	conjugative	CP022732	0.00547692	Escherichia coli	AA175	AH847	family	Enterobacteriaceae	family	Enterobacteriaceae	-	-	-
4957-3S1	LLUFMP	Long_Read	Ligation	Unfiltered	Medaka_Pilon	AA175	1	137897	49.71246655	ba481a542b531229da8f5d7d45b9cc8d	IncFIA,IncFIB,IncFIC	CP022610_00144,000095__NZ_CP014273_00094,CR942285	MOBF	NC_017627_00068	MPF_F	NC_022651_00077,NC_010409_00124,NC_019094_00090,NC_017639_00094,NC_007675_00027,NC_017639_00100,NC_018966_00040,NC_010488_00021,NC_009837_00049,NC_013437_00116,08-5333_00200	MOBF	KT325596	conjugative	CP022732	0.00550978	Escherichia coli	AA175	AH847	family	Enterobacteriaceae	family	Enterobacteriaceae	-	-	-
4957-3S1	LLUFM	Long_Read	Ligation	Unfiltered	Medaka	AA175	1	137916	49.64108588	0fc90a3d6adfd9bb4484a01893f249f8	IncFIA,IncFIB,IncFIC	CP022610_00144,000095__NZ_CP014273_00094,CR942285	MOBF,MOBF,MOBF,MOBF	AP018568_00098,NC_017639_00103,MG904998_00124,NC_017627_00068	MPF_F	NC_022651_00077,NC_010409_00124,NC_019094_00090,NC_017639_00094,NC_007675_00027,NC_017639_00100,NC_018966_00040,NC_010488_00021,NC_009837_00049,NC_013437_00116,08-5333_00200	MOBF	KT325596	conjugative	CP022732	0.00614558	Escherichia coli	AA175	AH847	genus	Escherichia	genus	Escherichia	-	-	-
4957-3S1	LRFMP	Long_Read	Rapid	Filtered	Medaka_Pilon	AA175	1	137901	49.71320005	273aea839a599850faf94e3ffc06c211	IncFIA,IncFIB	CP022610_00144,000095__NZ_CP014273_00094	MOBF	NC_017627_00068	MPF_F	NC_010488_00021,NC_018966_00040,NC_017639_00100,NC_007675_00027,NC_017639_00094,NC_019094_00090,NC_010409_00124,NC_022651_00077,NC_009837_00049,NC_013437_00116,08-5333_00200	MOBF	KT325596	conjugative	CP022732	0.0055427	Escherichia coli	AA175	AH847	family	Enterobacteriaceae	family	Enterobacteriaceae	-	-	-
4957-3S1	LRFM	Long_Read	Rapid	Filtered	Medaka	AA175	1	137930	49.62952222	7f7ff023faaf0fe097999e2c12166719	IncFIA,IncFIB	CP022610_00144,000095__NZ_CP014273_00094	MOBF	NC_017627_00068	MPF_F	NC_010488_00021,NC_018966_00040,NC_017639_00100,NC_007675_00027,NC_017639_00094,NC_019094_00090,NC_010409_00124,NZ_CM001154_00091,NC_022651_00077,NC_009837_00049,NC_013437_00116,08-5333_00200	MOBF	KT325596	conjugative	CP022732	0.00641996	Escherichia coli	AA175	AH847	family	Enterobacteriaceae	family	Enterobacteriaceae	-	-	-
4957-3S1	LRF	Long_Read	Rapid	Filtered	Unpolished	AA175	1	137480	49.6239453	87987f0d0c5b92155b07ac46d2a59026	IncFIA,IncFIB	CP022610_00144,000095__NZ_CP014273_00094	MOBF,MOBF,MOBF	NC_011980_00044,CP023471_00010,AP018572_00011	MPF_F	NC_018966_00040,NC_017054_00096,NC_017639_00100,NC_019000_00022,NC_017639_00094,NC_019094_00090,NC_017659_00099,NC_010409_00124,NZ_CM001154_00091,NC_022651_00077,NC_008460_00107,NC_014615_00033,NC_013437_00116,08-5333_00200	MOBF	KT325596	conjugative	CP022732	0.00896738	Escherichia coli	AA175	AH847	genus	Escherichia	genus	Escherichia	-	-	-
4957-3S1	LRUFMP	Long_Read	Rapid	Unfiltered	Medaka_Pilon	AA175	1	137898	49.71428157	ab45f3fc7a9c0547f3f76896fc9d7f91	IncFIA,IncFIB	CP022610_00144,000095__NZ_CP014273_00094	MOBF	NC_017627_00068	MPF_F	NC_009837_00049,NC_010488_00021,NC_018966_00040,NC_017639_00100,NC_007675_00027,NC_017639_00094,NC_019094_00090,NC_010409_00124,NC_022651_00077,NC_013437_00116,08-5333_00200	MOBF	KT325596	conjugative	CP022732	0.00547692	Escherichia coli	AA175	AH847	family	Enterobacteriaceae	family	Enterobacteriaceae	-	-	-
4957-3S1	LRUFM	Long_Read	Rapid	Unfiltered	Medaka	AA175	1	137918	49.63021506	ad9cfcc344727c73d7b79ff6063865b0	IncFIA,IncFIB	CP022610_00144,000095__NZ_CP014273_00094	MOBF,MOBF	NC_017627_00068,AP018568_00098	MPF_F	NC_009837_00049,NC_010488_00021,NC_018966_00040,NC_017639_00100,NC_007675_00027,NC_017639_00094,NC_019094_00090,NC_010409_00124,NC_022651_00077,NC_013437_00116,08-5333_00200	MOBF	KT325596	conjugative	CP022732	0.00635099	Escherichia coli	AA175	AH847	genus	Escherichia	genus	Escherichia	-	-	-
4957-3S1	LRUF	Long_Read	Rapid	Unfiltered	Unpolished	AA175	1	137425	49.61688194	6b4361a48c18331ee2918c8994abc894	IncFIA,IncFIB	CP022610_00144,000095__NZ_CP014273_00094	MOBF,MOBF,MOBF,MOBF	NC_011980_00044,NC_017639_00103,CP008715_00128,AP018572_00011	MPF_F	NC_008460_00107,NC_014615_00033,NC_010488_00021,NC_018966_00040,NC_017054_00096,NC_017639_00100,NC_019000_00022,NC_017639_00094,NC_019094_00090,NC_017659_00099,NC_010409_00124,NZ_CM001154_00091,NC_022651_00077,08-5333_00200	MOBF	KT325596	conjugative	CP022732	0.00888862	Escherichia coli	AA175	AH847	genus	Escherichia	genus	Escherichia	-	-	-
4957-3S1	LLUF	Long_Read	Ligation	Unfiltered	Unpolished	AA175	1	137634	49.69702254	724df0746e35fc5b3553d96ebe93b2cb	IncFIA,IncFIB,IncFIC	CP022610_00144,000095__NZ_CP014273_00094,CR942285	MOBF,MOBF,MOBF	AP018572_00011,NC_020271_00088,AP018568_00098	MPF_F	NC_022651_00077,NZ_CM001154_00091,NC_010409_00124,NC_019094_00090,NC_017639_00094,NC_007675_00027,NC_017639_00100,NC_018966_00040,NC_010488_00021,NC_014615_00033,NC_009837_00049,NC_008460_00107,NC_013437_00116,NC_013507_00059	MOBF	KT325596	conjugative	CP022732	0.00708822	Escherichia coli	AA175	AH847	genus	Escherichia	genus	Escherichia	-	-	-
4957-3S1	HLF	Hybrid	Ligation	Filtered	Pilon	AA176	2	130279	49.92209028	0e9516b77a56aa87d853a6c25705e2f5	IncFIB,rep_cluster_2244	000095__NZ_CP014273_00094,CP033091_00053	MOBF,MOBF,MOBF,MOBF,MOBP	AP018572_00011,CP008715_00128,NC_017639_00103,NC_011980_00044,NC_021819_00066	MPF_F	NC_022651_00077,NZ_CM001154_00091,NC_010409_00124,NC_017659_00099,NC_017639_00094,NC_007675_00027,NC_017639_00100,NC_018966_00040,NC_010488_00021,NC_010719_00097,NC_014615_00033,NZ_CM001154_00067,NC_013437_00116,08-5333_00200	MOBF	KT325596	conjugative	CP033091	0.0112643	Escherichia coli DSM 30083 = JCM 1649 = ATCC 11775	AA176	AH856	family	Enterobacteriaceae	family	Enterobacteriaceae	-	-	-
4957-3S1	LLFM	Long_Read	Ligation	Filtered	Medaka	AA176	1	120021	50.11706285	bcd822dc7a642d50f0059aefa18e9f58	IncFIB,IncFIC,IncK2/Z	000095__NZ_CP014273_00094,CR942285,KJ484640	MOBF,MOBF,MOBP	AP018568_00098,NC_017627_00068,NC_021819_00066	MPF_F	NC_022651_00077,NC_010409_00124,NC_019094_00090,NC_017639_00094,NC_007675_00027,NC_017639_00100,NC_018966_00040,NC_010488_00021,NC_009837_00049,NC_013437_00116,08-5333_00200	MOBF,MOBF	KT325596,CP010205	conjugative	CP033091	0.0180709	Escherichia coli DSM 30083 = JCM 1649 = ATCC 11775	AA176	AH856	family	Enterobacteriaceae	family	Enterobacteriaceae	-	-	-
4957-3S1	LLFMP	Long_Read	Ligation	Filtered	Medaka_Pilon	AA176	1	119880	50.18018018	498b35604334d3d1548e6d7d7b27a513	IncFIB,IncFIC,IncK2/Z	000095__NZ_CP014273_00094,CR942285,KJ484640	MOBF,MOBP	NC_017627_00068,NC_021819_00066	MPF_F	NC_022651_00077,NC_010409_00124,NC_019094_00090,NC_017639_00094,NC_007675_00027,NC_017639_00100,NC_018966_00040,NC_010488_00021,NC_009837_00049,NC_013437_00116,08-5333_00200	MOBF	KT325596	conjugative	CP033091	0.0171265	Escherichia coli DSM 30083 = JCM 1649 = ATCC 11775	AA176	AH856	family	Enterobacteriaceae	family	Enterobacteriaceae	-	-	-
4957-3S1	LLF	Long_Read	Ligation	Filtered	Unpolished	AA176	1	122226	49.90673016	9872068d4a91ec16086e8b74279bf8f2	IncFIB,rep_cluster_2244	000095__NZ_CP014273_00094,CP033091_00053	MOBF,MOBF,MOBF,MOBF,MOBP	AP018572_00011,CP008715_00128,NC_017639_00103,NC_011980_00044,NC_021819_00066	MPF_F	NC_022651_00077,NZ_CM001154_00091,NC_010409_00124,NC_017659_00099,NC_017639_00094,NC_007675_00027,NC_017639_00100,NC_018966_00040,NC_010488_00021,NC_010719_00097,NC_014615_00033,NZ_CM001154_00067,NC_013437_00116,08-5333_00200	MOBF	KT325596	conjugative	CP033091	0.00752278	Escherichia coli DSM 30083 = JCM 1649 = ATCC 11775	AA176	AH856	family	Enterobacteriaceae	family	Enterobacteriaceae	-	-	-
4957-3S1	HLF	Hybrid	Ligation	Filtered	Pilon	AA281	13	127393	51.09464413	5019da9d7aef1cd199e8673004d29a3e	IncK2/Z	KJ484640	MOBP,MOBP	CP023144_00056,NC_021819_00066	MPF_I	NC_014843_00033,NC_022992_00098,NC_012487_00131,NC_022371_00084,NC_007365_00033,NC_011754_00109,NC_007365_00035,NC_014843_00047,NC_011754_00087	MOBP	CP018984	conjugative	CP033633	0.0105688	Escherichia coli	AA281	AI107	family	Enterobacteriaceae	family	Enterobacteriaceae	genus	Escherichia	30761100
4957-3S1	HLUF	Hybrid	Ligation	Unfiltered	Pilon	AA281	1	168002	51.37676932	81307b61d349e853aa1e523ec01442f6	IncK2/Z	KJ484640	MOBP,MOBP,MOBP	CP023903_00055,NC_021819_00066,CP023144_00056	MPF_I	NC_014843_00033,NC_022992_00098,NC_012487_00131,NC_022371_00084,NC_007365_00033,NC_011754_00109,NC_007365_00035,NC_014843_00047,NC_011754_00087	MOBP	CP018984	conjugative	CP033633	0.0103986	Escherichia coli	AA281	AI107	family	Enterobacteriaceae	family	Enterobacteriaceae	genus	Escherichia	30761100
4957-3S1	HRF	Hybrid	Rapid	Filtered	Pilon	AA281	1	168037	51.38927736	11120d35866058c3c791899b28352521	IncK2/Z	KJ484640	MOBP,MOBP,MOBP	CP023903_00055,CP023144_00056,NC_021819_00066	MPF_I	NC_011754_00087,NC_014843_00047,NC_007365_00035,NC_011754_00109,NC_007365_00033,NC_022371_00084,NC_012487_00131,NC_022992_00098,NC_014843_00033	MOBP	CP018984	conjugative	CP033633	0.0103562	Escherichia coli	AA281	AI107	family	Enterobacteriaceae	family	Enterobacteriaceae	genus	Escherichia	30761100
4957-3S1	HRUF	Hybrid	Rapid	Unfiltered	Pilon	AA281	1	168037	51.38927736	11120d35866058c3c791899b28352521	IncK2/Z	KJ484640	MOBP,MOBP,MOBP	CP023903_00055,CP023144_00056,NC_021819_00066	MPF_I	NC_011754_00087,NC_014843_00047,NC_007365_00035,NC_011754_00109,NC_007365_00033,NC_022371_00084,NC_012487_00131,NC_022992_00098,NC_014843_00033	MOBP	CP018984	conjugative	CP033633	0.0103562	Escherichia coli	AA281	AI107	family	Enterobacteriaceae	family	Enterobacteriaceae	genus	Escherichia	30761100
4957-3S1	LLUFMP	Long_Read	Ligation	Unfiltered	Medaka_Pilon	AA281	1	168050	51.37221065	f20cbe2390aef9928c29b7c8c287c2e8	IncK2/Z	KJ484640	MOBP,MOBP,MOBP	CP023903_00055,NC_021819_00066,CP023144_00056	MPF_I	NC_014843_00033,NC_022992_00098,NC_012487_00131,NC_022371_00084,NC_007365_00033,NC_011754_00109,NC_007365_00035,NC_014843_00047,NC_011754_00087	MOBP	CP018984	conjugative	CP033633	0.0102718	Escherichia coli	AA281	AI107	family	Enterobacteriaceae	family	Enterobacteriaceae	genus	Escherichia	30761100
4957-3S1	LLUFM	Long_Read	Ligation	Unfiltered	Medaka	AA281	1	168079	51.30266125	67f5c6f270edf41231b6baed68c87e15	IncK2/Z	KJ484640	MOBP,MOBP,MOBP	CP023903_00055,NC_021819_00066,CP023144_00056	MPF_I	NC_014843_00033,NC_022992_00098,NC_012487_00131,NC_022371_00084,NC_007365_00033,NC_011754_00109,NC_007365_00035,NC_014843_00047,NC_011754_00087	MOBP	CP018984	conjugative	CP033633	0.0109571	Escherichia coli	AA281	AI107	family	Enterobacteriaceae	family	Enterobacteriaceae	genus	Escherichia	30761100
4957-3S1	LRFMP	Long_Read	Rapid	Filtered	Medaka_Pilon	AA281	1	168041	51.37139151	4c9f490dfe73a2f7e01ff25496d0ebf9	IncK2/Z	KJ484640	MOBP,MOBP,MOBP	CP023144_00056,NC_021819_00066,CP023903_00055	MPF_I	NC_011754_00087,NC_014843_00047,NC_007365_00035,NC_011754_00109,NC_007365_00033,NC_022371_00084,NC_012487_00131,NC_022992_00098,NC_014843_00033	MOBP	CP018984	conjugative	CP033633	0.0102718	Escherichia coli	AA281	AI107	family	Enterobacteriaceae	family	Enterobacteriaceae	genus	Escherichia	30761100
4957-3S1	LRFM	Long_Read	Rapid	Filtered	Medaka	AA281	1	168077	51.27649827	bf5d0045250aec3ba5b8625bba207eeb	IncK2/Z	KJ484640	MOBP,MOBP,MOBP	CP023144_00056,NC_021819_00066,CP023903_00055	MPF_I	NC_011754_00087,NC_014843_00047,NC_007365_00035,NC_011754_00109,NC_007365_00033,NC_022371_00084,NC_012487_00131,NC_022992_00098,NC_014843_00033	MOBP	CP018984	conjugative	CP033633	0.0112643	Escherichia coli	AA281	AI107	family	Enterobacteriaceae	family	Enterobacteriaceae	genus	Escherichia	30761100
4957-3S1	LRF	Long_Read	Rapid	Filtered	Unpolished	AA281	1	167417	51.26420853	1b57795b2cf7918940f3be7a5ba6382d	IncK2/Z	KJ484640	MOBP,MOBP,MOBP,MOBP	CP031907_00103,CP023144_00056,NC_021819_00066,CP023903_00055	MPF_I	NC_011754_00087,NC_014843_00047,NC_007365_00035,NC_011754_00109,NC_007365_00033,NC_022371_00084,NC_012487_00131,NC_014843_00033	MOBP	CP018984	conjugative	CP033633	0.0144562	Escherichia coli	AA281	AI107	family	Enterobacteriaceae	family	Enterobacteriaceae	genus	Escherichia	30761100
4957-3S1	LRUFMP	Long_Read	Rapid	Unfiltered	Medaka_Pilon	AA281	1	168036	51.36696898	e35cb1f20478b798873f95f303023cd7	IncK2/Z	KJ484640	MOBP,MOBP,MOBP	CP023144_00056,NC_021819_00066,CP023903_00055	MPF_I	NC_011754_00087,NC_014843_00047,NC_007365_00035,NC_011754_00109,NC_007365_00033,NC_022371_00084,NC_012487_00131,NC_022992_00098,NC_014843_00033	MOBP	CP018984	conjugative	CP033633	0.010314	Escherichia coli	AA281	AI107	family	Enterobacteriaceae	family	Enterobacteriaceae	genus	Escherichia	30761100
4957-3S1	LRUFM	Long_Read	Rapid	Unfiltered	Medaka	AA281	1	168061	51.27304967	ff26905970329609e6779dded5d2f6c4	IncK2/Z	KJ484640	MOBP,MOBP,MOBP	CP023144_00056,NC_021819_00066,CP023903_00055	MPF_I	NC_011754_00087,NC_014843_00047,NC_007365_00035,NC_011754_00109,NC_007365_00033,NC_022371_00084,NC_012487_00131,NC_022992_00098,NC_014843_00033	MOBP	CP018984	conjugative	CP033633	0.0112643	Escherichia coli	AA281	AI107	family	Enterobacteriaceae	family	Enterobacteriaceae	genus	Escherichia	30761100
4957-3S1	LRUF	Long_Read	Rapid	Unfiltered	Unpolished	AA281	1	167354	51.26677582	4aa14968d9aec0038e144db358e2808c	IncK2/Z	KJ484640	MOBP,MOBP,MOBP,MOBP	CP031907_00103,CP023144_00056,NC_021819_00066,CP023903_00055	MPF_I	NC_011754_00087,NC_014843_00047,NC_007365_00035,NC_011754_00109,NC_007365_00033,NC_022371_00084,NC_012487_00131,NC_014843_00033	MOBP	CP018984	conjugative	CP033633	0.0143027	Escherichia coli	AA281	AI107	family	Enterobacteriaceae	family	Enterobacteriaceae	genus	Escherichia	30761100
4957-3S1	LLUF	Long_Read	Ligation	Unfiltered	Unpolished	AA281	1	167645	51.3406305	f1edb4c70c09753bcd65921e9bfc8ed0	IncK2/Z	KJ484640	MOBP,MOBP,MOBP	CP023903_00055,NC_021819_00066,CP023144_00056	MPF_I	NC_014843_00033,NC_022992_00098,NC_012487_00131,NC_022371_00084,NC_007365_00033,NC_011754_00109,NC_007365_00035,NC_014843_00047	MOBP	CP018984	conjugative	CP033633	0.0127293	Escherichia coli	AA281	AI107	family	Enterobacteriaceae	family	Enterobacteriaceae	genus	Escherichia	30761100
4957-3S1	HLF	Hybrid	Ligation	Filtered	Pilon	AA738	11	230850	45.10547975	461770014165ed467c844a1ac53c4a77	IncHI2A,rep_cluster_1088	BX664015,000340__KU353730	MOBH	NC_012555_00231	MPF_F	NC_005211_00005,NC_009838_00006,NC_021845_00017,NC_005211_00030,NC_005211_00012,NC_005211_00207,NC_005211_00200	MOBH	CP016716	conjugative	MK169211	0.00715996	Escherichia coli	AA738	AJ047	order	Enterobacterales	order	Enterobacterales	-	-	-
4957-3S1	HLUF	Hybrid	Ligation	Unfiltered	Pilon	AA738	1	257048	46.02681211	9636300ff5c358493514ee9f1e68ba89	IncHI2A,rep_cluster_1088	BX664015,000340__KU353730	MOBH	NC_012555_00231	MPF_F	NC_005211_00207,NC_005211_00200,NC_005211_00030,NC_021845_00017,NC_009838_00006,NC_005211_00005,NC_005211_00012	MOBH	CP016716	conjugative	MK169211	0.00834599	Escherichia coli	AA738	AJ047	order	Enterobacterales	order	Enterobacterales	-	-	-
4957-3S1	HRF	Hybrid	Rapid	Filtered	Pilon	AA738	1	257067	46.03196832	93906f12c1b076d6fc1930a745dbb6a3	IncHI2A,rep_cluster_1088	BX664015,000340__KU353730	MOBH	NC_012555_00231	MPF_F	NC_005211_00005,NC_009838_00006,NC_021845_00017,NC_005211_00030,NC_005211_00200,NC_005211_00207,NC_005211_00012	MOBH	CP016716	conjugative	MK169211	0.00838426	Escherichia coli	AA738	AJ047	order	Enterobacterales	order	Enterobacterales	-	-	-
4957-3S1	HRUF	Hybrid	Rapid	Unfiltered	Pilon	AA738	1	257067	46.03196832	93906f12c1b076d6fc1930a745dbb6a3	IncHI2A,rep_cluster_1088	BX664015,000340__KU353730	MOBH	NC_012555_00231	MPF_F	NC_005211_00005,NC_009838_00006,NC_021845_00017,NC_005211_00030,NC_005211_00200,NC_005211_00207,NC_005211_00012	MOBH	CP016716	conjugative	MK169211	0.00838426	Escherichia coli	AA738	AJ047	order	Enterobacterales	order	Enterobacterales	-	-	-
4957-3S1	LLUFMP	Long_Read	Ligation	Unfiltered	Medaka_Pilon	AA738	1	257072	46.02640505	849b0cf394e78561524a374cd3a77ed5	IncHI2A,rep_cluster_1088	BX664015,000340__KU353730	MOBH	NC_012555_00231	MPF_F	NC_005211_00207,NC_005211_00200,NC_005211_00030,NC_021845_00017,NC_009838_00006,NC_005211_00005,NC_005211_00012	MOBH	CP016716	conjugative	MK169211	0.00838426	Escherichia coli	AA738	AJ047	order	Enterobacterales	order	Enterobacterales	-	-	-
4957-3S1	LLUFM	Long_Read	Ligation	Unfiltered	Medaka	AA738	1	257110	45.97059624	a401ad67bd5224d5f622fe62ec49a6d3	IncHI2A,rep_cluster_1088	BX664015,000340__KU353730	MOBH	NC_012555_00231	MPF_F	NC_005211_00207,NC_005211_00200,NC_005211_00030,NC_021845_00017,NC_009838_00006,NC_005211_00005,NC_005211_00012	MOBH	CP016716	conjugative	MK169211	0.00892796	Escherichia coli	AA738	AJ047	order	Enterobacterales	order	Enterobacterales	-	-	-
4957-3S1	LRFMP	Long_Read	Rapid	Filtered	Medaka_Pilon	AA738	1	257071	46.02463911	313c237586ee10c8418d853646bf4319	IncHI2A,rep_cluster_1088	BX664015,000340__KU353730	MOBH	NC_012555_00231	MPF_F	NC_005211_00207,NC_005211_00200,NC_005211_00030,NC_021845_00017,NC_009838_00006,NC_005211_00005,NC_005211_00012	MOBH	CP016716	conjugative	MK169211	0.00842259	Escherichia coli	AA738	AJ047	order	Enterobacterales	order	Enterobacterales	-	-	-
4957-3S1	LRFM	Long_Read	Rapid	Filtered	Medaka	AA738	1	257146	45.95171615	301c6c0b240f22731169c52ab59e2c2b	IncHI2A,rep_cluster_1088	BX664015,000340__KU353730	MOBH	NC_012555_00231	MPF_F	NC_005211_00207,NC_005211_00200,NC_005211_00030,NC_021845_00017,NC_009838_00006,NC_005211_00005,NC_005211_00012	MOBH	CP016716	conjugative	MK169211	0.00900687	Escherichia coli	AA738	AJ047	order	Enterobacterales	order	Enterobacterales	-	-	-
4957-3S1	LRF	Long_Read	Rapid	Filtered	Unpolished	AA738	1	256329	45.96319574	5f0b8ef9686a8f94e3704160644f9c8b	IncHI2A,rep_cluster_1088	BX664015,000340__KU353730	MOBH	NC_012555_00231	MPF_F	NC_005211_00207,NC_005211_00200,NC_005211_00030,NC_021845_00017,NC_009838_00006,NC_005211_00012	MOBH	NC_025190	conjugative	MK169211	0.0106116	Escherichia coli	AA738	AJ047	order	Enterobacterales	order	Enterobacterales	-	-	-
4957-3S1	LRUFMP	Long_Read	Rapid	Unfiltered	Medaka_Pilon	AA738	1	257068	46.02556522	d0e83eef0070dd32ac13f003895f1fd3	IncHI2A,rep_cluster_1088	BX664015,000340__KU353730	MOBH	NC_012555_00231	MPF_F	NC_005211_00005,NC_009838_00006,NC_021845_00017,NC_005211_00030,NC_005211_00200,NC_005211_00207,NC_005211_00012	MOBH	CP016716	conjugative	MK169211	0.00838426	Escherichia coli	AA738	AJ047	order	Enterobacterales	order	Enterobacterales	-	-	-
4957-3S1	LRUFM	Long_Read	Rapid	Unfiltered	Medaka	AA738	1	257134	45.95502734	36799bffd641ec3e3aef92bc3fce7b7c	IncHI2A,rep_cluster_1088	BX664015,000340__KU353730	MOBH	NC_012555_00231	MPF_F	NC_005211_00005,NC_009838_00006,NC_021845_00017,NC_005211_00030,NC_005211_00200,NC_005211_00207,NC_005211_00012	MOBH	CP016716	conjugative	MK169211	0.00884936	Escherichia coli	AA738	AJ047	order	Enterobacterales	order	Enterobacterales	-	-	-
4957-3S1	LRUF	Long_Read	Rapid	Unfiltered	Unpolished	AA738	1	256278	45.9610267	54f5968d8178fec949d4ee8e353f5889	IncHI2A,rep_cluster_1088	BX664015,000340__KU353730	MOBH	CP030285_00102	MPF_F	NC_009838_00006,NC_021845_00017,NC_005211_00030,NC_005211_00200,NC_005211_00207,NC_005211_00012	MOBH	NC_025190	conjugative	MK169211	0.0105261	Escherichia coli	AA738	AJ047	order	Enterobacterales	order	Enterobacterales	-	-	-
4957-3S1	LLUF	Long_Read	Ligation	Unfiltered	Unpolished	AA738	1	256530	46.02385686	1cd356afb023a79b5e8f05efa9e4c179	IncHI2A,rep_cluster_1088	BX664015,000340__KU353730	MOBH	NC_012555_00231	MPF_F	NC_005211_00207,NC_005211_00200,NC_005211_00030,NC_021845_00017,NC_009838_00006,NC_005211_00012	MOBH	NC_025190	conjugative	MK169211	0.00985499	Escherichia coli	AA738	AJ047	order	Enterobacterales	order	Enterobacterales	-	-	-
4957-3S1	HLF	Hybrid	Ligation	Filtered	Pilon	AB241	1	2095	55.65632458	540423df687630b28c20958936d65117	ColpVC	JX133088	-	-	-	-	MOBP	AB027308	mobilizable	CP038600	0.00197282	Salmonella enterica subsp. enterica serovar Hadar	AB241	AJ946	order	Enterobacterales	order	Enterobacterales	-	-	-
4957-3S1	HRF	Hybrid	Rapid	Filtered	Pilon	AB241	1	2095	55.65632458	d9e149ce1ca797593779975c364f7a98	ColpVC	JX133088	-	-	-	-	MOBP	AB027308	mobilizable	CP038600	0.00199971	Salmonella enterica subsp. enterica serovar Hadar	AB241	AJ946	order	Enterobacterales	order	Enterobacterales	-	-	-
4957-3S1	HRUF	Hybrid	Rapid	Unfiltered	Pilon	AB241	1	2095	55.65632458	d9e149ce1ca797593779975c364f7a98	ColpVC	JX133088	-	-	-	-	MOBP	AB027308	mobilizable	CP038600	0.00199971	Salmonella enterica subsp. enterica serovar Hadar	AB241	AJ946	order	Enterobacterales	order	Enterobacterales	-	-	-
4957-3S1	LRUFMP	Long_Read	Rapid	Unfiltered	Medaka_Pilon	AB241	1	2072	55.83976834	90802a100a8870141f7560a41a9638e3	ColpVC	JX133088	-	-	-	-	MOBP	AB027308	mobilizable	CP038600	0.00238081	Salmonella enterica subsp. enterica serovar Hadar	AB241	AJ946	order	Enterobacterales	order	Enterobacterales	-	-	-
4957-3S1	LRUFM	Long_Read	Rapid	Unfiltered	Medaka	AB241	1	2071	55.8184452	b2f02e7be444e8b9196afb519c015b0f	ColpVC	JX133088	-	-	-	-	MOBP	AB027308	mobilizable	CP038600	0.00322742	Salmonella enterica subsp. enterica serovar Hadar	AB241	AJ946	order	Enterobacterales	order	Enterobacterales	-	-	-
4957-3S1	LRUF	Long_Read	Rapid	Unfiltered	Unpolished	AB241	1	2055	55.76642336	b54ede0fd6dc950cdefc3b70f60947ee	ColpVC	JX133088	-	-	-	-	MOBP	AB027308	mobilizable	CP038600	0.0097316	Salmonella enterica subsp. enterica serovar Hadar	AB241	AJ946	order	Enterobacterales	order	Enterobacterales	-	-	-
4957-3S1	LLFM	Long_Read	Ligation	Filtered	Medaka	AC509	1	6663	48.14648056	5b26558180c930d7d8a7254746edd36d	rep_cluster_2350	CP041342_00001	MOBP,MOBP,MOBP,MOBP	NC_017321_00002,CP043517_00004,NC_019076_00002,NC_016903_00002	-	-	MOBP	AP017298	mobilizable	CP019025	0.0219913	Escherichia coli	AC509	AL724	multi-phylla	Actinobacteria,Bacteroidetes,Firmicutes,Proteobacteria	multi-phylla	Actinobacteria,Bacteroidetes,Firmicutes,Proteobacteria	genus	Escherichia	6263753; 17122402; 26802429
4957-3S1	LLFMP	Long_Read	Ligation	Filtered	Medaka_Pilon	AC509	1	6650	48.30075188	7cb4867bf01b555e85218a0957847100	rep_cluster_2350	CP041342_00001	MOBP	NC_019076_00002	-	-	MOBP	NZ_CP011065	mobilizable	CP032941	0.0162193	Escherichia coli	AC509	AL724	multi-phylla	Actinobacteria,Bacteroidetes,Firmicutes,Proteobacteria	multi-phylla	Actinobacteria,Bacteroidetes,Firmicutes,Proteobacteria	genus	Escherichia	6263753; 17122402; 26802429
4957-3S1	LLF	Long_Read	Ligation	Filtered	Unpolished	AC509	1	6627	48.64946431	3bedaca1d6a5ba044b025470cba1a6f9	rep_cluster_2350	CP035723_00002	MOBP,MOBP,MOBP	NC_017321_00002,CP043517_00004,NC_019076_00002	-	-	MOBP	MF083142	mobilizable	CP019025	0.00408721	Escherichia coli	AC509	AL724	multi-phylla	Actinobacteria,Bacteroidetes,Firmicutes,Proteobacteria	multi-phylla	Actinobacteria,Bacteroidetes,Firmicutes,Proteobacteria	genus	Escherichia	6263753; 17122402; 26802429
9226-2S1	HLF	Hybrid	Ligation	Filtered	Pilon	AA162	1	4593	50.44633137	0b18a28317717015b993c0cde4601bd6	rep_cluster_2350	CP035723_00002	MOBP,MOBP	NC_014003_00004,NC_017321_00002	-	-	MOBP	NZ_CP011065	mobilizable	CP039570	0.000483446	Salmonella enterica subsp. enterica	AA162	AH810	multi-phylla	Actinobacteria,Bacteroidetes,Firmicutes,Proteobacteria	multi-phylla	Actinobacteria,Bacteroidetes,Firmicutes,Proteobacteria	genus	Escherichia	6263753; 17122402; 26802429
9226-2S1	HLUF	Hybrid	Ligation	Unfiltered	Pilon	AA162	1	4593	50.44633137	65b4cc91506960e7fd734ad95accebd2	rep_cluster_2350	CP035723_00002	MOBP	NC_014003_00004	-	-	MOBP	NZ_CP011065	mobilizable	CP011433	0.00058191	Salmonella enterica subsp. enterica serovar Typhimurium	AA162	AH810	multi-phylla	Actinobacteria,Bacteroidetes,Firmicutes,Proteobacteria	multi-phylla	Actinobacteria,Bacteroidetes,Firmicutes,Proteobacteria	genus	Escherichia	6263753; 17122402; 26802429
9226-2S1	HRF	Hybrid	Rapid	Filtered	Pilon	AA162	1	4593	50.44633137	65b4cc91506960e7fd734ad95accebd2	rep_cluster_2350	CP035723_00002	MOBP	NC_014003_00004	-	-	MOBP	NZ_CP011065	mobilizable	CP011433	0.00058191	Salmonella enterica subsp. enterica serovar Typhimurium	AA162	AH810	multi-phylla	Actinobacteria,Bacteroidetes,Firmicutes,Proteobacteria	multi-phylla	Actinobacteria,Bacteroidetes,Firmicutes,Proteobacteria	genus	Escherichia	6263753; 17122402; 26802429
9226-2S1	HRUF	Hybrid	Rapid	Unfiltered	Pilon	AA162	1	4593	50.44633137	65b4cc91506960e7fd734ad95accebd2	rep_cluster_2350	CP035723_00002	MOBP	NC_014003_00004	-	-	MOBP	NZ_CP011065	mobilizable	CP011433	0.00058191	Salmonella enterica subsp. enterica serovar Typhimurium	AA162	AH810	multi-phylla	Actinobacteria,Bacteroidetes,Firmicutes,Proteobacteria	multi-phylla	Actinobacteria,Bacteroidetes,Firmicutes,Proteobacteria	genus	Escherichia	6263753; 17122402; 26802429
9226-2S1	LLFM	Long_Read	Ligation	Filtered	Medaka	AA162	1	9172	50.31617968	b4e81e6f4c29e00c79d341ee6b06ff34	ColRNAI_rep_cluster_1857	GQ470395_00001	MOBP,MOBP	NC_014003_00004,NC_017321_00002	-	-	MOBP	NZ_CP011065	mobilizable	CP010318	0.00726808	Escherichia coli	AA162	AH810	order	Enterobacterales	order	Enterobacterales	genus	Klebsiella	23800906; 24777092
9226-2S1	LLFMP	Long_Read	Ligation	Filtered	Medaka_Pilon	AA162	1	9178	50.30507736	f4f4d5d0bfda9a559e46add63277c050	ColRNAI_rep_cluster_1857,rep_cluster_2350	GQ470395_00001,CP035723_00002	MOBP,MOBP	NC_014003_00004,NC_017321_00002	-	-	MOBP	NZ_CP011065	mobilizable	CP030004	0.00567497	Salmonella enterica subsp. enterica serovar Brandenburg	AA162	AH810	family	Enterobacteriaceae	family	Enterobacteriaceae	-	-	-
9226-2S1	LLUFMP	Long_Read	Ligation	Unfiltered	Medaka_Pilon	AA162	1	4988	50.80192462	56c3b0d8b65af7ba030b7c13e71ea915	rep_cluster_2350	CP035723_00002	MOBP	NC_014003_00004	-	-	MOBP	NZ_CP011065	mobilizable	CP011433	0.000981871	Salmonella enterica subsp. enterica serovar Typhimurium	AA162	AH810	multi-phylla	Actinobacteria,Bacteroidetes,Firmicutes,Proteobacteria	multi-phylla	Actinobacteria,Bacteroidetes,Firmicutes,Proteobacteria	genus	Escherichia	6263753; 17122402; 26802429
9226-2S1	LLUFM	Long_Read	Ligation	Unfiltered	Medaka	AA162	1	4970	50.80482897	4e717da956108400b6334195504e2633	ColRNAI_rep_cluster_1857	GQ470395_00001	MOBP,MOBP	NC_014003_00004,NC_017321_00002	-	-	MOBP	NZ_CP011065	mobilizable	CP030004	0.00547692	Salmonella enterica subsp. enterica serovar Brandenburg	AA162	AH810	order	Enterobacterales	order	Enterobacterales	genus	Klebsiella	23800906; 24777092
9226-2S1	LRUFMP	Long_Read	Rapid	Unfiltered	Medaka_Pilon	AA162	1	9131	50.32307524	a6d6f5eb938590de73699bc4ee4b8218	ColRNAI_rep_cluster_1857	GQ470395_00001	MOBP,MOBP	NC_017321_00002,NC_014003_00004	-	-	MOBP	NZ_CP011065	mobilizable	CP012684	0.00402654	Salmonella enterica subsp. enterica serovar Typhimurium	AA162	AH810	order	Enterobacterales	order	Enterobacterales	genus	Klebsiella	23800906; 24777092
9226-2S1	LRUFM	Long_Read	Rapid	Unfiltered	Medaka	AA162	1	9117	50.29066579	9a5b7c14cc9bc253991de1acd693456d	ColRNAI_rep_cluster_1857	GQ470395_00001	MOBP	NC_017321_00002	-	-	MOBP	NZ_CP011065	mobilizable	CP012684	0.00534606	Salmonella enterica subsp. enterica serovar Typhimurium	AA162	AH810	order	Enterobacterales	order	Enterobacterales	genus	Klebsiella	23800906; 24777092
9226-2S1	LRUF	Long_Read	Rapid	Unfiltered	Unpolished	AA162	1	9117	50.29066579	9a5b7c14cc9bc253991de1acd693456d	ColRNAI_rep_cluster_1857	GQ470395_00001	MOBP	NC_017321_00002	-	-	MOBP	NZ_CP011065	mobilizable	CP012684	0.00534606	Salmonella enterica subsp. enterica serovar Typhimurium	AA162	AH810	order	Enterobacterales	order	Enterobacterales	genus	Klebsiella	23800906; 24777092
9226-2S1	LLUF	Long_Read	Ligation	Unfiltered	Unpolished	AA162	1	4970	50.80482897	4e717da956108400b6334195504e2633	ColRNAI_rep_cluster_1857	GQ470395_00001	MOBP,MOBP	NC_014003_00004,NC_017321_00002	-	-	MOBP	NZ_CP011065	mobilizable	CP030004	0.00547692	Salmonella enterica subsp. enterica serovar Brandenburg	AA162	AH810	order	Enterobacterales	order	Enterobacterales	genus	Klebsiella	23800906; 24777092
9226-2S1	HLF	Hybrid	Ligation	Filtered	Pilon	AA175	4	171214	49.37388298	c61abf7b968fde76a4b8f7e742dda525	IncFIA,IncFIA,IncFIB	CP022610_00144,CP019055_00116,000095__NZ_CP014273_00094	MOBF	NC_017627_00068	MPF_F	NC_022651_00077,NC_010409_00124,NC_019094_00090,NC_017639_00094,NC_007675_00027,NC_017639_00100,NC_018966_00040,NC_010488_00021,NC_009837_00049,NC_013437_00116,08-5333_00200	MOBF	KT325596	conjugative	CP022732	0.00981378	Escherichia coli	AA175	AH847	order	Enterobacterales	order	Enterobacterales	order	Enterobacterales	10773089; 25389419; 19897651; 24247128; 20851899; 22511964
9226-2S1	HLUF	Hybrid	Ligation	Unfiltered	Pilon	AA175	5	168605	49.45108389	cf8644c980fb6e9aa76df9a07c38895b	IncFIA,IncFIA,IncFIB,IncFIC	CP019055_00116,CP022610_00144,000095__NZ_CP014273_00094,CR942285	MOBF	NC_017627_00068	MPF_F	NC_022651_00077,NC_010409_00124,NC_019094_00090,NC_017639_00094,NC_007675_00027,NC_017639_00100,NC_018966_00040,NC_010488_00021,NC_009837_00049,NC_013437_00116,08-5333_00200	MOBF	KT325596	conjugative	CP022732	0.0106545	Escherichia coli	AA175	AH847	family	Enterobacteriaceae	family	Enterobacteriaceae	-	-	-
9226-2S1	HRF	Hybrid	Rapid	Filtered	Pilon	AA175	1	139613	49.86856525	f546cd31674ae58adebe2cb641cc4990	IncFIA,IncFIB	CP022610_00144,000095__NZ_CP014273_00094	MOBF	NC_017627_00068	MPF_F	NC_009837_00049,NC_010488_00021,NC_018966_00040,NC_017639_00100,NC_007675_00027,NC_017639_00094,NC_019094_00090,NC_010409_00124,NC_022651_00077,NC_013437_00116,08-5333_00200	MOBF	KT325596	conjugative	CP022732	0.00461146	Escherichia coli	AA175	AH847	family	Enterobacteriaceae	family	Enterobacteriaceae	-	-	-
9226-2S1	HRUF	Hybrid	Rapid	Unfiltered	Pilon	AA175	1	139613	49.86856525	f546cd31674ae58adebe2cb641cc4990	IncFIA,IncFIB	CP022610_00144,000095__NZ_CP014273_00094	MOBF	NC_017627_00068	MPF_F	NC_009837_00049,NC_010488_00021,NC_018966_00040,NC_017639_00100,NC_007675_00027,NC_017639_00094,NC_019094_00090,NC_010409_00124,NC_022651_00077,NC_013437_00116,08-5333_00200	MOBF	KT325596	conjugative	CP022732	0.00461146	Escherichia coli	AA175	AH847	family	Enterobacteriaceae	family	Enterobacteriaceae	-	-	-
9226-2S1	LLUFMP	Long_Read	Ligation	Unfiltered	Medaka_Pilon	AA175	2	40675	47.55009219	ef83adeb794b740df4b9c51005e92239	-	-	-	-	-	-	-	-	non-mobilizable	CP022732	0.0362143	Escherichia coli	AA175	-	genus	Escherichia	genus	Escherichia	-	-	-
9226-2S1	LLUFM	Long_Read	Ligation	Unfiltered	Medaka	AA175	2	40628	47.60756129	4dda777b9fc95a1ddce56b38db545f45	-	-	-	-	-	-	-	-	non-mobilizable	CP022732	0.0384495	Escherichia coli	AA175	-	genus	Escherichia	genus	Escherichia	-	-	-
9226-2S1	LRFMP	Long_Read	Rapid	Filtered	Medaka_Pilon	AA175	1	139556	49.86672017	e79cfc6c32973ded7b84c6cd13af720b	IncFIA,IncFIB,IncFIC	CP022610_00144,000095__NZ_CP014273_00094,CR942285	MOBF	NC_017627_00068	MPF_F	NC_022651_00077,NC_010409_00124,NC_019094_00090,NC_017639_00094,NC_007675_00027,NC_017639_00100,NC_018966_00040,NC_010488_00021,NC_009837_00049,NC_013437_00116,08-5333_00200	MOBF	KT325596	conjugative	CP022732	0.00489536	Escherichia coli	AA175	AH847	family	Enterobacteriaceae	family	Enterobacteriaceae	-	-	-
9226-2S1	LRFM	Long_Read	Rapid	Filtered	Medaka	AA175	1	139096	49.84902513	b0438646598cf81713a81ec51f258c7e	IncFIA,IncFIB,IncFIC	CP022610_00144,000095__NZ_CP014273_00094,CR942285	MOBF,MOBF	AP018572_00011,NC_017627_00068	MPF_F	NC_022651_00077,NC_019037_00043,NZ_CM001154_00091,NC_010409_00124,NC_017659_00099,NC_019094_00090,NC_017639_00094,NC_007675_00027,NC_017639_00100,NC_017054_00096,NC_018966_00040,NC_010488_00021,NC_014615_00033,NC_010719_00096,NC_008460_00107,NC_014384_00086	MOBF	KT325596	conjugative	CP022732	0.00778092	Escherichia coli	AA175	AH847	genus	Escherichia	genus	Escherichia	-	-	-
9226-2S1	LRF	Long_Read	Rapid	Filtered	Unpolished	AA175	1	139096	49.84902513	b0438646598cf81713a81ec51f258c7e	IncFIA,IncFIB,IncFIC	CP022610_00144,000095__NZ_CP014273_00094,CR942285	MOBF,MOBF	AP018572_00011,NC_017627_00068	MPF_F	NC_022651_00077,NC_019037_00043,NZ_CM001154_00091,NC_010409_00124,NC_017659_00099,NC_019094_00090,NC_017639_00094,NC_007675_00027,NC_017639_00100,NC_017054_00096,NC_018966_00040,NC_010488_00021,NC_014615_00033,NC_010719_00096,NC_008460_00107,NC_014384_00086	MOBF	KT325596	conjugative	CP022732	0.00778092	Escherichia coli	AA175	AH847	genus	Escherichia	genus	Escherichia	-	-	-
9226-2S1	LRUFMP	Long_Read	Rapid	Unfiltered	Medaka_Pilon	AA175	1	139549	49.86778838	5c0049bcefada9cfaea441cb39eeee00	IncFIA,IncFIB,IncFIC	CP022610_00144,000095__NZ_CP014273_00094,CR942285	MOBF	NC_017627_00068	MPF_F	NC_022651_00077,NC_010409_00124,NC_019094_00090,NC_017639_00094,NC_007675_00027,NC_017639_00100,NC_018966_00040,NC_010488_00021,NC_009837_00049,NC_013437_00116,08-5333_00200	MOBF	KT325596	conjugative	CP022732	0.00492718	Escherichia coli	AA175	AH847	family	Enterobacteriaceae	family	Enterobacteriaceae	-	-	-
9226-2S1	LRUFM	Long_Read	Rapid	Unfiltered	Medaka	AA175	1	139016	49.84893825	f37b4631d5a03beec200909d607472a1	IncFIA,IncFIB	CP022610_00144,000095__NZ_CP014273_00094	MOBF,MOBF,MOBF,MOBF	AP018572_00011,CP008715_00128,NC_017639_00103,MG904998_00124	MPF_F	NC_022651_00077,NC_019037_00043,NZ_CM001154_00091,NC_010409_00124,NC_017659_00099,NC_019094_00090,NC_017639_00094,NC_007675_00027,NC_017639_00100,NC_017054_00096,NC_018966_00040,NC_010488_00021,NC_014615_00033,NC_010719_00096,NC_019112_00045,08-5333_00200	MOBF	KT325596	conjugative	CP022732	0.0084995	Escherichia coli	AA175	AH847	genus	Escherichia	genus	Escherichia	-	-	-
9226-2S1	LRUF	Long_Read	Rapid	Unfiltered	Unpolished	AA175	1	139016	49.84893825	f37b4631d5a03beec200909d607472a1	IncFIA,IncFIB	CP022610_00144,000095__NZ_CP014273_00094	MOBF,MOBF,MOBF,MOBF	AP018572_00011,CP008715_00128,NC_017639_00103,MG904998_00124	MPF_F	NC_022651_00077,NC_019037_00043,NZ_CM001154_00091,NC_010409_00124,NC_017659_00099,NC_019094_00090,NC_017639_00094,NC_007675_00027,NC_017639_00100,NC_017054_00096,NC_018966_00040,NC_010488_00021,NC_014615_00033,NC_010719_00096,NC_019112_00045,08-5333_00200	MOBF	KT325596	conjugative	CP022732	0.0084995	Escherichia coli	AA175	AH847	genus	Escherichia	genus	Escherichia	-	-	-
9226-2S1	LLUF	Long_Read	Ligation	Unfiltered	Unpolished	AA175	2	40628	47.60756129	4dda777b9fc95a1ddce56b38db545f45	-	-	-	-	-	-	-	-	non-mobilizable	CP022732	0.0384495	Escherichia coli	AA175	-	genus	Escherichia	genus	Escherichia	-	-	-
9226-2S1	LLFM	Long_Read	Ligation	Filtered	Medaka	AA176	4	255293	49.66920362	30e47268d83efe5287aaeb22efb7bac9	IncFIA,IncFIA,IncFIB,IncFIC,rep_cluster_2244	CP022610_00144,CP019055_00116,000095__NZ_CP014273_00094,AP001918,CP033091_00053	MOBF,MOBF,MOBF,MOBP	NC_011980_00044,CP023471_00010,MF535908_00027,NC_021819_00066	MPF_F	NC_009837_00049,NC_010488_00021,NC_018966_00040,NC_013362_00053,NC_007182_00015,NC_017639_00100,NC_007675_00027,NC_017639_00094,NC_017659_00099,NC_010409_00124,NC_022651_00077,NC_013437_00116,08-5333_00200	MOBF	KT325596	conjugative	CP031107	0.0134036	Escherichia coli	AA176	AH853	order	Enterobacterales	order	Enterobacterales	-	-	-
9226-2S1	LLFMP	Long_Read	Ligation	Filtered	Medaka_Pilon	AA176	4	255256	49.63213401	a5eb6362eac333b6255c90e1d5de0f7f	IncFIA,IncFIA,IncFIB,IncFIC,rep_cluster_2244	CP022610_00144,CP019055_00116,000095__NZ_CP014273_00094,AP001918,CP033091_00053	MOBF,MOBP	NC_017627_00068,NC_021819_00066	MPF_F	NC_009837_00049,NC_010488_00021,NC_018966_00040,NC_017639_00100,NC_007675_00027,NC_017639_00094,NC_019094_00090,NC_010409_00124,NC_022651_00077,NC_013437_00116,08-5333_00200	MOBF	KT325596	conjugative	CP031107	0.0118927	Escherichia coli	AA176	AH853	order	Enterobacterales	order	Enterobacterales	-	-	-
9226-2S1	LLUFMP	Long_Read	Ligation	Unfiltered	Medaka_Pilon	AA176	6	256620	49.70111449	3fa13138dc51b7a9e20a9bad066182d7	IncFIA,IncFIA,IncFIB,IncFIC,rep_cluster_2244	CP022610_00144,CP019055_00116,000095__NZ_CP014273_00094,AP001918,CP033091_00053	MOBF,MOBF,MOBP	NC_017627_00068,NC_011980_00044,NC_021819_00066	MPF_F	NC_009837_00049,NC_010488_00021,NC_018966_00040,NC_017639_00100,NC_007675_00027,NC_017639_00094,NC_019094_00090,NC_010409_00124,NC_022651_00077,NC_013437_00116,08-5333_00200	MOBF	KT325596	conjugative	CP031107	0.0121679	Escherichia coli	AA176	AH853	order	Enterobacterales	order	Enterobacterales	order	Enterobacterales	10773089; 25389419; 19897651; 24247128; 20851899; 22511964
9226-2S1	LLUFM	Long_Read	Ligation	Unfiltered	Medaka	AA176	6	256434	49.75120304	0c7a7d22ac6de853e407aaf965bf62b1	IncFIA,IncFIA,IncFIB,IncFIC,rep_cluster_2244	CP022610_00144,CP019055_00116,000095__NZ_CP014273_00094,AP001918,CP033091_00053	MOBF,MOBF,MOBF,MOBF,MOBP	NC_011980_00044,CP023471_00010,MF535908_00027,NC_011980_00044,NC_021819_00066	MPF_F	NZ_CM001154_00067,NC_014615_00033,NC_018966_00040,NC_017054_00096,NC_017639_00100,NC_007675_00027,NC_017639_00094,NC_019094_00090,NC_017659_00099,NC_010409_00124,NZ_CM001154_00091,NC_022651_00077,NC_013437_00116,08-5333_00200	MOBF	KT325596	conjugative	CP031107	0.0136002	Escherichia coli	AA176	AH853	order	Enterobacterales	order	Enterobacterales	order	Enterobacterales	10773089; 25389419; 19897651; 24247128; 20851899; 22511964
9226-2S1	LLUF	Long_Read	Ligation	Unfiltered	Unpolished	AA176	6	256434	49.75120304	0c7a7d22ac6de853e407aaf965bf62b1	IncFIA,IncFIA,IncFIB,IncFIC,rep_cluster_2244	CP022610_00144,CP019055_00116,000095__NZ_CP014273_00094,AP001918,CP033091_00053	MOBF,MOBF,MOBF,MOBF,MOBP	NC_011980_00044,CP023471_00010,MF535908_00027,NC_011980_00044,NC_021819_00066	MPF_F	NZ_CM001154_00067,NC_014615_00033,NC_018966_00040,NC_017054_00096,NC_017639_00100,NC_007675_00027,NC_017639_00094,NC_019094_00090,NC_017659_00099,NC_010409_00124,NZ_CM001154_00091,NC_022651_00077,NC_013437_00116,08-5333_00200	MOBF	KT325596	conjugative	CP031107	0.0136002	Escherichia coli	AA176	AH853	order	Enterobacterales	order	Enterobacterales	order	Enterobacterales	10773089; 25389419; 19897651; 24247128; 20851899; 22511964
9226-2S1	HLF	Hybrid	Ligation	Filtered	Pilon	AA281	1	122109	54.43087733	a3350565075efd6291896db9e8c4b7c3	IncK2/Z	KR905388	MOBP	NC_013728_00087	MPF_I	NC_011754_00087,NC_014843_00047,NC_007365_00035,NC_011754_00109,NC_007365_00033,NC_022371_00084,NC_012487_00131,NC_022992_00098,NC_022992_00102	MOBP	AB290882	conjugative	KR905386	0.0193714	Escherichia coli	AA281	AI102	family	Enterobacteriaceae	family	Enterobacteriaceae	genus	Escherichia	30761100
9226-2S1	HLUF	Hybrid	Ligation	Unfiltered	Pilon	AA281	2	38836	52.33031208	33a62f5532daa4ab835c8c55d1e9c60c	IncK2/Z	KR905388	-	-	MPF_I	NC_007365_00035,NC_011754_00109,NC_007365_00033,NC_022371_00084,NC_012487_00131,NC_022992_00098,NC_022992_00102	-	-	non-mobilizable	CP018772	0.0204789	Escherichia coli	AA281	AI103	family	Enterobacteriaceae	family	Enterobacteriaceae	genus	Escherichia	30761100
9226-2S1	HRF	Hybrid	Rapid	Filtered	Pilon	AA281	1	119754	54.55016116	7d53609d54aed936060e61fddaf1384b	IncK2/Z	KR905388	MOBP	NC_013728_00087	MPF_I	NC_011754_00087,NC_014843_00047,NC_007365_00035,NC_011754_00109,NC_007365_00033,NC_022371_00084,NC_012487_00131,NC_022992_00098,NC_022992_00102	MOBP	AB290882	conjugative	KR905389	0.0202797	Escherichia coli	AA281	AI102	family	Enterobacteriaceae	family	Enterobacteriaceae	genus	Escherichia	30761100
9226-2S1	HRUF	Hybrid	Rapid	Unfiltered	Pilon	AA281	2	122109	54.43087733	a7515b3c413d3d4849138cd73f718fbd	IncK2/Z	KR905388	MOBP	NC_013728_00087	MPF_I	NC_007365_00035,NC_011754_00109,NC_007365_00033,NC_022371_00084,NC_012487_00131,NC_022992_00098,NC_022992_00102,NC_011754_00087,NC_014843_00047	MOBP	AB290882	conjugative	KR905386	0.0193714	Escherichia coli	AA281	AI102	family	Enterobacteriaceae	family	Enterobacteriaceae	genus	Escherichia	30761100
9226-2S1	LLFM	Long_Read	Ligation	Filtered	Medaka	AA281	2	124397	54.45710106	e7a730bc32c97abebb7ec65299ae50c9	IncK2/Z	KR905388	MOBP	NC_013728_00087	MPF_I	NC_011754_00087,NC_007365_00035,NC_011754_00109,NC_007365_00033,NC_022371_00084,NC_012487_00131,NC_022992_00098,NC_022992_00102	MOBP	AB290882	conjugative	KR905384	0.0236777	Escherichia coli	AA281	AI102	family	Enterobacteriaceae	family	Enterobacteriaceae	genus	Escherichia	30761100
9226-2S1	LLFMP	Long_Read	Ligation	Filtered	Medaka_Pilon	AA281	2	124393	54.33505101	3d2ba94a93959d93fe91abe18df997f8	IncK2/Z	KR905388	MOBP	NC_013728_00087	MPF_I	NC_011754_00087,NC_014843_00047,NC_007365_00035,NC_011754_00109,NC_007365_00033,NC_022371_00084,NC_012487_00131,NC_022992_00098,NC_022992_00102	MOBP	AB290882	conjugative	KR905386	0.0195632	Escherichia coli	AA281	AI102	family	Enterobacteriaceae	family	Enterobacteriaceae	genus	Escherichia	30761100
9226-2S1	LLUFMP	Long_Read	Ligation	Unfiltered	Medaka_Pilon	AA281	1	122070	54.454821	4092c0f2776e88821e67006972f21869	IncK2/Z	KR905388	MOBP	NC_013728_00087	MPF_I	NC_022992_00102,NC_022992_00098,NC_012487_00131,NC_022371_00084,NC_007365_00033,NC_011754_00109,NC_007365_00035,NC_014843_00047,NC_011754_00087	MOBP	AB290882	conjugative	KR905384	0.0198213	Escherichia coli	AA281	AI102	family	Enterobacteriaceae	family	Enterobacteriaceae	genus	Escherichia	30761100
9226-2S1	LLUFM	Long_Read	Ligation	Unfiltered	Medaka	AA281	1	121888	54.596843	55e83a7d8ac4dd314b3e690e06f6f477	IncK2/Z	KR905388	MOBP,MOBP	NC_013728_00087,CP031920_00013	MPF_I	NC_022992_00102,NC_022992_00098,NC_012487_00131,NC_022371_00084,NC_007365_00033,NC_011754_00109,NC_007365_00035,NC_014843_00047,NC_011754_00087	MOBP	AB290882	conjugative	KR905384	0.0236777	Escherichia coli	AA281	AI102	family	Enterobacteriaceae	family	Enterobacteriaceae	genus	Escherichia	30761100
9226-2S1	LRFMP	Long_Read	Rapid	Filtered	Medaka_Pilon	AA281	1	122550	54.42758058	9d69711a814fec8993b0c36f9296f514	IncK2/Z	KR905388	MOBP	NC_013728_00087	MPF_I	NC_022992_00102,NC_022992_00098,NC_012487_00131,NC_022371_00084,NC_007365_00033,NC_011754_00109,NC_007365_00035,NC_014843_00047,NC_011754_00087	MOBP	AB290882	conjugative	KR905389	0.0200167	Escherichia coli	AA281	AI102	family	Enterobacteriaceae	family	Enterobacteriaceae	genus	Escherichia	30761100
9226-2S1	LRFM	Long_Read	Rapid	Filtered	Medaka	AA281	1	122101	54.3951319	0c8a19d07bc3accb0b0c33837272bc7d	IncK2/Z	KR905388	MOBP,MOBP	NC_013728_00087,CP031907_00103	MPF_I	NC_022992_00102,NC_012487_00131,NC_022371_00084,NC_007365_00033,NC_011754_00109,NC_007365_00035,NC_014843_00047	MOBP	AB290882	conjugative	KR905389	0.0235265	Escherichia coli	AA281	AI102	family	Enterobacteriaceae	family	Enterobacteriaceae	genus	Escherichia	30761100
9226-2S1	LRF	Long_Read	Rapid	Filtered	Unpolished	AA281	1	122101	54.3951319	0c8a19d07bc3accb0b0c33837272bc7d	IncK2/Z	KR905388	MOBP,MOBP	NC_013728_00087,CP031907_00103	MPF_I	NC_022992_00102,NC_012487_00131,NC_022371_00084,NC_007365_00033,NC_011754_00109,NC_007365_00035,NC_014843_00047	MOBP	AB290882	conjugative	KR905389	0.0235265	Escherichia coli	AA281	AI102	family	Enterobacteriaceae	family	Enterobacteriaceae	genus	Escherichia	30761100
9226-2S1	LRUFMP	Long_Read	Rapid	Unfiltered	Medaka_Pilon	AA281	2	122033	54.43445625	bc3b0577d6618f6ff6b9878ba6056615	IncK2/Z	KR905388	MOBP	NC_013728_00087	MPF_I	NC_022992_00102,NC_022992_00098,NC_012487_00131,NC_022371_00084,NC_007365_00033,NC_011754_00109,NC_007365_00035,NC_011754_00087,NC_014843_00047	MOBP	AB290882	conjugative	KR905386	0.0193079	Escherichia coli	AA281	AI102	family	Enterobacteriaceae	family	Enterobacteriaceae	genus	Escherichia	30761100
9226-2S1	LRUFM	Long_Read	Rapid	Unfiltered	Medaka	AA281	2	121528	54.40227766	360c8cc812469125cc5d9d1156bb9f03	IncK2/Z	KR905388	MOBP	CP031907_00103	MPF_I	NC_022992_00102,NC_012487_00131,NC_022371_00084,NC_007365_00033,NC_011754_00109,NC_007365_00035,NC_014843_00047	MOBP	AB290882	conjugative	KR905384	0.0235265	Escherichia coli	AA281	AI102	family	Enterobacteriaceae	family	Enterobacteriaceae	genus	Escherichia	30761100
9226-2S1	LRUF	Long_Read	Rapid	Unfiltered	Unpolished	AA281	2	121528	54.40227766	360c8cc812469125cc5d9d1156bb9f03	IncK2/Z	KR905388	MOBP	CP031907_00103	MPF_I	NC_022992_00102,NC_012487_00131,NC_022371_00084,NC_007365_00033,NC_011754_00109,NC_007365_00035,NC_014843_00047	MOBP	AB290882	conjugative	KR905384	0.0235265	Escherichia coli	AA281	AI102	family	Enterobacteriaceae	family	Enterobacteriaceae	genus	Escherichia	30761100
9226-2S1	LLUF	Long_Read	Ligation	Unfiltered	Unpolished	AA281	1	121888	54.596843	55e83a7d8ac4dd314b3e690e06f6f477	IncK2/Z	KR905388	MOBP,MOBP	NC_013728_00087,CP031920_00013	MPF_I	NC_022992_00102,NC_022992_00098,NC_012487_00131,NC_022371_00084,NC_007365_00033,NC_011754_00109,NC_007365_00035,NC_014843_00047,NC_011754_00087	MOBP	AB290882	conjugative	KR905384	0.0236777	Escherichia coli	AA281	AI102	family	Enterobacteriaceae	family	Enterobacteriaceae	genus	Escherichia	30761100
9226-2S1	HLF	Hybrid	Ligation	Filtered	Pilon	AA372	1	59450	42.12279226	df1c8255b6300b8c000a6fc153a03598	IncI2	JN983044	MOBP	NC_022520_00030	MPF_T	NC_019039_00065,NC_020270_00063,NC_019039_00052,NC_019039_00051,NC_020270_00058	-	-	conjugative	CP028155	0.00560872	Salmonella enterica subsp. enterica serovar Enteritidis	AA372	AI347	family	Enterobacteriaceae	family	Enterobacteriaceae	family	Enterobacteriaceae	26842776; 30761100; 25861872
9226-2S1	HLUF	Hybrid	Ligation	Unfiltered	Pilon	AA372	2	61138	42.28466747	13c49b2b5d1733d31513bda5876ace1c	IncI2	JN983044	MOBP	NC_022520_00030	MPF_T	NC_020270_00058,NC_019039_00051,NC_019039_00052,NC_020270_00063,NC_019039_00065	-	-	conjugative	CP028155	0.00580821	Salmonella enterica subsp. enterica serovar Enteritidis	AA372	AI347	family	Enterobacteriaceae	family	Enterobacteriaceae	family	Enterobacteriaceae	26842776; 30761100; 25861872
9226-2S1	HRF	Hybrid	Rapid	Filtered	Pilon	AA372	2	61138	42.28466747	13c49b2b5d1733d31513bda5876ace1c	IncI2	JN983044	MOBP	NC_022520_00030	MPF_T	NC_020270_00058,NC_019039_00051,NC_019039_00052,NC_020270_00063,NC_019039_00065	-	-	conjugative	CP028155	0.00580821	Salmonella enterica subsp. enterica serovar Enteritidis	AA372	AI347	family	Enterobacteriaceae	family	Enterobacteriaceae	family	Enterobacteriaceae	26842776; 30761100; 25861872
9226-2S1	HRUF	Hybrid	Rapid	Unfiltered	Pilon	AA372	1	60032	42.18416844	c9609a6cea3353e6c6bcbf6a839b7545	IncI2	JN983044	MOBP	NC_022520_00030	MPF_T	NC_020270_00058,NC_019039_00051,NC_019039_00052,NC_020270_00063,NC_019039_00065	-	-	conjugative	CP028155	0.00541137	Salmonella enterica subsp. enterica serovar Enteritidis	AA372	AI347	family	Enterobacteriaceae	family	Enterobacteriaceae	family	Enterobacteriaceae	26842776; 30761100; 25861872
9226-2S1	LLFM	Long_Read	Ligation	Filtered	Medaka	AA372	1	60050	42.23313905	e8f32e193c5a08acdedd3d9b42ea2b08	IncI2	JN983044	MOBP,MOBP,MOBP	KY075656_00025,NC_022520_00030,MN232180_00018	MPF_T	NC_020270_00058,NC_019039_00052,NC_020270_00063,NC_019039_00065	-	-	conjugative	CP028155	0.00952763	Salmonella enterica subsp. enterica serovar Enteritidis	AA372	AI347	family	Enterobacteriaceae	family	Enterobacteriaceae	family	Enterobacteriaceae	26842776; 30761100; 25861872
9226-2S1	LLFMP	Long_Read	Ligation	Filtered	Medaka_Pilon	AA372	1	60032	42.18416844	8ed94efcf4e55a303d13b8c1123e0296	IncI2	JN983044	MOBP	NC_022520_00030	MPF_T	NC_020270_00058,NC_019039_00051,NC_019039_00052,NC_020270_00063,NC_019039_00065	-	-	conjugative	CP028155	0.00541137	Salmonella enterica subsp. enterica serovar Enteritidis	AA372	AI347	family	Enterobacteriaceae	family	Enterobacteriaceae	family	Enterobacteriaceae	26842776; 30761100; 25861872
9226-2S1	LLUFMP	Long_Read	Ligation	Unfiltered	Medaka_Pilon	AA372	1	60032	42.18416844	dc876e839d1dfd829ab855918a08a9ac	IncI2	JN983044	MOBP	NC_022520_00030	MPF_T	NC_020270_00063,NC_019039_00052,NC_019039_00051,NC_020270_00058,NC_019039_00065	-	-	conjugative	CP028155	0.00541137	Salmonella enterica subsp. enterica serovar Enteritidis	AA372	AI347	family	Enterobacteriaceae	family	Enterobacteriaceae	family	Enterobacteriaceae	26842776; 30761100; 25861872
9226-2S1	LLUFM	Long_Read	Ligation	Unfiltered	Medaka	AA372	1	59855	42.30223039	e689b6082bfa5e1d38ec63469c6f8478	IncI2	JN983044	-	-	MPF_T	NC_020270_00063,NC_019039_00052,NC_019039_00065	-	-	non-mobilizable	CP028155	0.0100623	Salmonella enterica subsp. enterica serovar Enteritidis	AA372	AI347	family	Enterobacteriaceae	family	Enterobacteriaceae	family	Enterobacteriaceae	26842776; 30761100; 25861872
9226-2S1	LRFMP	Long_Read	Rapid	Filtered	Medaka_Pilon	AA372	1	59450	42.12279226	5413b411b0862fce0d5b6f8756b1fb38	IncI2	JN983044	MOBP	NC_022520_00030	MPF_T	NC_019039_00065,NC_020270_00063,NC_019039_00052,NC_019039_00051,NC_020270_00058	-	-	conjugative	CP028155	0.00560872	Salmonella enterica subsp. enterica serovar Enteritidis	AA372	AI347	family	Enterobacteriaceae	family	Enterobacteriaceae	family	Enterobacteriaceae	26842776; 30761100; 25861872
9226-2S1	LRFM	Long_Read	Rapid	Filtered	Medaka	AA372	1	59810	42.20364488	c5680b0d59f1dda8e2d51a51ec13a160	IncI2	JN983044	-	-	MPF_T	NC_019039_00065,NC_019039_00052,NC_019039_00051,NC_020270_00058	-	-	non-mobilizable	CP028155	0.00846101	Salmonella enterica subsp. enterica serovar Enteritidis	AA372	AI347	family	Enterobacteriaceae	family	Enterobacteriaceae	family	Enterobacteriaceae	26842776; 30761100; 25861872
9226-2S1	LRF	Long_Read	Rapid	Filtered	Unpolished	AA372	1	59810	42.20364488	c5680b0d59f1dda8e2d51a51ec13a160	IncI2	JN983044	-	-	MPF_T	NC_019039_00065,NC_019039_00052,NC_019039_00051,NC_020270_00058	-	-	non-mobilizable	CP028155	0.00846101	Salmonella enterica subsp. enterica serovar Enteritidis	AA372	AI347	family	Enterobacteriaceae	family	Enterobacteriaceae	family	Enterobacteriaceae	26842776; 30761100; 25861872
9226-2S1	LRUFMP	Long_Read	Rapid	Unfiltered	Medaka_Pilon	AA372	1	60032	42.18416844	7d47a391b0611c9878a7add83439ffba	IncI2	JN983044	MOBP	NC_022520_00030	MPF_T	NC_019039_00051,NC_019039_00052,NC_020270_00063,NC_019039_00065,NC_020270_00058	-	-	conjugative	CP028155	0.00547692	Salmonella enterica subsp. enterica serovar Enteritidis	AA372	AI347	family	Enterobacteriaceae	family	Enterobacteriaceae	family	Enterobacteriaceae	26842776; 30761100; 25861872
9226-2S1	LRUFM	Long_Read	Rapid	Unfiltered	Medaka	AA372	1	59728	42.18289579	95171b46134017b05ca08f19fb34f094	IncI2	JN983044	MOBP	NC_022520_00030	MPF_T	NC_019039_00051,NC_019039_00052,NC_019039_00065	-	-	conjugative	CP028155	0.00853806	Salmonella enterica subsp. enterica serovar Enteritidis	AA372	AI347	family	Enterobacteriaceae	family	Enterobacteriaceae	family	Enterobacteriaceae	26842776; 30761100; 25861872
9226-2S1	LRUF	Long_Read	Rapid	Unfiltered	Unpolished	AA372	1	59728	42.18289579	95171b46134017b05ca08f19fb34f094	IncI2	JN983044	MOBP	NC_022520_00030	MPF_T	NC_019039_00051,NC_019039_00052,NC_019039_00065	-	-	conjugative	CP028155	0.00853806	Salmonella enterica subsp. enterica serovar Enteritidis	AA372	AI347	family	Enterobacteriaceae	family	Enterobacteriaceae	family	Enterobacteriaceae	26842776; 30761100; 25861872
9226-2S1	LLUF	Long_Read	Ligation	Unfiltered	Unpolished	AA372	1	59855	42.30223039	e689b6082bfa5e1d38ec63469c6f8478	IncI2	JN983044	-	-	MPF_T	NC_020270_00063,NC_019039_00052,NC_019039_00065	-	-	non-mobilizable	CP028155	0.0100623	Salmonella enterica subsp. enterica serovar Enteritidis	AA372	AI347	family	Enterobacteriaceae	family	Enterobacteriaceae	family	Enterobacteriaceae	26842776; 30761100; 25861872
9226-2S1	HLF	Hybrid	Ligation	Filtered	Pilon	AA474	1	106908	49.94948928	c20713933a397dadb9d59bebede54abe	IncI-gamma/K1	MG764547	MOBP	NC_019097	MPF_I	NZ_CM001473_00069,NC_022267_00069,NC_019097_00075,NC_015965_00072,NC_023290_00086,NC_019111_00038,NC_022267_00057,NC_019097_00056,NC_019097_00085	MOBP	JN253636	conjugative	CP032264	0.00232584	Escherichia coli	AA474	AI598	order	Enterobacterales	family	Enterobacteriaceae	order	Enterobacterales	23333216; 30761100; 25987637; 21470454; 29899511; 20851899
9226-2S1	HLUF	Hybrid	Ligation	Unfiltered	Pilon	AA474	3	184612	52.3909605	2197fbe5a9981d760c99ace1ad02102b	IncI-gamma/K1	MG764547	MOBP,MOBP	NC_019097,NC_013728_00087	MPF_I	NC_019097_00085,NZ_CM001473_00069,NC_022267_00069,NC_019097_00075,NC_015965_00072,NC_023290_00086,NC_019111_00038,NC_022267_00057,NC_019097_00056,NC_011754_00087,NC_014843_00047	MOBP,MOBP	JN253636,AB290882	conjugative	CP032264	0.0142009	Escherichia coli	AA474	AI598	order	Enterobacterales	family	Enterobacteriaceae	order	Enterobacterales	23333216; 30761100; 25987637; 21470454; 29899511; 20851899
9226-2S1	HRF	Hybrid	Rapid	Filtered	Pilon	AA474	1	106906	49.94294053	69de6fb9988528d20f8c411c9fbf55b8	IncI-gamma/K1	MG764547	MOBP	NC_019097	MPF_I	NC_019097_00056,NC_022267_00057,NC_019111_00038,NC_023290_00086,NC_015965_00072,NC_019097_00075,NC_022267_00069,NZ_CM001473_00069,NC_019097_00085	MOBP	JN253636	conjugative	CP032264	0.00202665	Escherichia coli	AA474	AI598	order	Enterobacterales	family	Enterobacteriaceae	order	Enterobacterales	23333216; 30761100; 25987637; 21470454; 29899511; 20851899
9226-2S1	HRUF	Hybrid	Rapid	Unfiltered	Pilon	AA474	1	106906	49.94294053	69de6fb9988528d20f8c411c9fbf55b8	IncI-gamma/K1	MG764547	MOBP	NC_019097	MPF_I	NC_019097_00056,NC_022267_00057,NC_019111_00038,NC_023290_00086,NC_015965_00072,NC_019097_00075,NC_022267_00069,NZ_CM001473_00069,NC_019097_00085	MOBP	JN253636	conjugative	CP032264	0.00202665	Escherichia coli	AA474	AI598	order	Enterobacterales	family	Enterobacteriaceae	order	Enterobacterales	23333216; 30761100; 25987637; 21470454; 29899511; 20851899
9226-2S1	LLFM	Long_Read	Ligation	Filtered	Medaka	AA474	2	109570	49.93246327	7295a9ee2fc84e5233fa2ddb86409981	IncI-gamma/K1	MG764547	MOBP,MOBP,MOBP	CP023903_00055,CP042618_00082,CP031283_00205	MPF_I	NC_019097_00085,NZ_CM001473_00069,NC_022267_00069,NC_019097_00075,NC_015965_00072,NC_023290_00086,NC_022267_00057,NC_019097_00056	MOBP	JN253636	conjugative	CP032264	0.00628226	Escherichia coli	AA474	AI598	order	Enterobacterales	family	Enterobacteriaceae	order	Enterobacterales	23333216; 30761100; 25987637; 21470454; 29899511; 20851899
9226-2S1	LLFMP	Long_Read	Ligation	Filtered	Medaka_Pilon	AA474	2	109516	49.87946967	10e575f8706043fdaca967330ca6975b	IncI-gamma/K1	MG764547	MOBP	NC_019097	MPF_I	NC_019097_00085,NZ_CM001473_00069,NC_022267_00069,NC_019097_00075,NC_015965_00072,NC_023290_00086,NC_019111_00038,NC_022267_00057,NC_019097_00056	MOBP	JN253636	conjugative	CP032264	0.00251903	Escherichia coli	AA474	AI598	order	Enterobacterales	family	Enterobacteriaceae	order	Enterobacterales	23333216; 30761100; 25987637; 21470454; 29899511; 20851899
9226-2S1	LLUFMP	Long_Read	Ligation	Unfiltered	Medaka_Pilon	AA474	5	247037	49.59135676	3264b8b7a710eb224655a1afd328313a	IncI-gamma/K1	MG764547	MOBP,MOBP	NC_019097,NC_021819_00066	MPF_I	NC_022267_00057,NC_019097_00056,NC_019097_00085,NZ_CM001473_00069,NZ_CM001473_00070,NC_019097_00075,NC_015965_00072,NC_023290_00086,NC_019097_00085,NZ_CM001473_00069,NC_022267_00069,NZ_CM001473_00070,NC_019097_00075,NC_015965_00072,NC_023290_00086,NC_022267_00057,NC_019097_00085,NZ_CM001473_00069,NC_022267_00069,NZ_CM001473_00070,NC_019097_00075,NC_011419_00085,NC_019111_00038,NC_022267_00057	MOBP	JN253636	conjugative	CP044183	0.0115313	Salmonella enterica subsp. enterica serovar Heidelberg	AA474	AI598	order	Enterobacterales	order	Enterobacterales	order	Enterobacterales	23333216; 30761100; 25987637; 21470454; 29899511; 20851899
9226-2S1	LLUFM	Long_Read	Ligation	Unfiltered	Medaka	AA474	5	246918	49.62295175	1512cae11ba550c6be972f53d6e29fad	IncI-gamma/K1	MG764547	MOBP,MOBP,MOBP	NC_021819_00066,CP023903_00055,NC_019097	MPF_I	NC_022267_00057,NC_019097_00056,NZ_CM001473_00091,NC_019097_00085,NZ_CM001473_00069,NZ_CM001473_00070,NC_019097_00075,NC_015965_00072,NC_023290_00086,NC_019097_00085,NC_022267_00069,NZ_CM001473_00070,NC_019097_00075,NC_015965_00072,NC_023290_00086,NC_022267_00057,NC_019097_00085,NZ_CM001473_00069,NC_022267_00069,NZ_CM001473_00070,NC_019097_00075,NC_022267_00057	MOBP	JN253636	conjugative	CP016522	0.0140492	Salmonella enterica subsp. enterica serovar Heidelberg	AA474	AI598	order	Enterobacterales	order	Enterobacterales	order	Enterobacterales	23333216; 30761100; 25987637; 21470454; 29899511; 20851899
9226-2S1	LRFMP	Long_Read	Rapid	Filtered	Medaka_Pilon	AA474	1	106854	49.95788646	66a4b6eae879f357c1f71b4674b3165e	IncI-gamma/K1	MG764547	MOBP	NC_019097	MPF_I	NC_019097_00056,NC_022267_00057,NC_019111_00038,NC_023290_00086,NC_015965_00072,NC_019097_00075,NC_022267_00069,NZ_CM001473_00069,NC_019097_00085	MOBP	JN253636	conjugative	CP032264	0.00165343	Escherichia coli	AA474	AI598	order	Enterobacterales	family	Enterobacteriaceae	order	Enterobacterales	23333216; 30761100; 25987637; 21470454; 29899511; 20851899
9226-2S1	LRFM	Long_Read	Rapid	Filtered	Medaka	AA474	1	106566	49.95026556	82c48a9d847c0907908e6713afc99ff1	IncI-gamma/K1	MG764547	MOBP,MOBP	NC_019097,CP023903_00055	MPF_I	NC_019097_00056,NZ_CM001473_00091,NC_022267_00057,NC_023290_00086,NC_015965_00072,NC_022267_00069,NC_022992_00098,NC_019097_00085	MOBP	JN253636	conjugative	CP032264	0.00381583	Escherichia coli	AA474	AI598	order	Enterobacterales	family	Enterobacteriaceae	order	Enterobacterales	23333216; 30761100; 25987637; 21470454; 29899511; 20851899
9226-2S1	LRF	Long_Read	Rapid	Filtered	Unpolished	AA474	1	106566	49.95026556	82c48a9d847c0907908e6713afc99ff1	IncI-gamma/K1	MG764547	MOBP,MOBP	NC_019097,CP023903_00055	MPF_I	NC_019097_00056,NZ_CM001473_00091,NC_022267_00057,NC_023290_00086,NC_015965_00072,NC_022267_00069,NC_022992_00098,NC_019097_00085	MOBP	JN253636	conjugative	CP032264	0.00381583	Escherichia coli	AA474	AI598	order	Enterobacterales	family	Enterobacteriaceae	order	Enterobacterales	23333216; 30761100; 25987637; 21470454; 29899511; 20851899
9226-2S1	LRUFMP	Long_Read	Rapid	Unfiltered	Medaka_Pilon	AA474	1	106842	49.95320192	84da3bc1fa22b58473b6bc6bd61f34d3	IncI-gamma/K1	MG764547	MOBP	NC_019097	MPF_I	NC_019097_00056,NC_022267_00057,NC_019111_00038,NC_023290_00086,NC_015965_00072,NC_019097_00075,NC_022267_00069,NZ_CM001473_00069,NC_019097_00085	MOBP	JN253636	conjugative	CP032264	0.00175922	Escherichia coli	AA474	AI598	order	Enterobacterales	family	Enterobacteriaceae	order	Enterobacterales	23333216; 30761100; 25987637; 21470454; 29899511; 20851899
9226-2S1	LRUFM	Long_Read	Rapid	Unfiltered	Medaka	AA474	1	106443	49.93188843	da9942486ba847c9427ee9241e5cc63a	IncI-gamma/K1	MG764547	MOBP,MOBP	NC_019097,CP023903_00055	MPF_I	NC_011754_00087,NZ_CM001473_00091,NC_022267_00057,NC_023290_00086,NC_015965_00072,NC_022267_00069,NC_022992_00098,NC_014234_00057	MOBP	JN253636	conjugative	CP032264	0.00427048	Escherichia coli	AA474	AI598	order	Enterobacterales	family	Enterobacteriaceae	order	Enterobacterales	23333216; 30761100; 25987637; 21470454; 29899511; 20851899
9226-2S1	LRUF	Long_Read	Rapid	Unfiltered	Unpolished	AA474	1	106443	49.93188843	da9942486ba847c9427ee9241e5cc63a	IncI-gamma/K1	MG764547	MOBP,MOBP	NC_019097,CP023903_00055	MPF_I	NC_011754_00087,NZ_CM001473_00091,NC_022267_00057,NC_023290_00086,NC_015965_00072,NC_022267_00069,NC_022992_00098,NC_014234_00057	MOBP	JN253636	conjugative	CP032264	0.00427048	Escherichia coli	AA474	AI598	order	Enterobacterales	family	Enterobacteriaceae	order	Enterobacterales	23333216; 30761100; 25987637; 21470454; 29899511; 20851899
9226-2S1	LLUF	Long_Read	Ligation	Unfiltered	Unpolished	AA474	5	246918	49.62295175	1512cae11ba550c6be972f53d6e29fad	IncI-gamma/K1	MG764547	MOBP,MOBP,MOBP	NC_021819_00066,CP023903_00055,NC_019097	MPF_I	NC_019097_00085,NC_022267_00069,NZ_CM001473_00070,NC_019097_00075,NC_015965_00072,NC_023290_00086,NC_022267_00057,NC_019097_00085,NZ_CM001473_00069,NC_022267_00069,NZ_CM001473_00070,NC_019097_00075,NC_022267_00057,NC_022267_00057,NC_019097_00056,NZ_CM001473_00091,NC_019097_00085,NZ_CM001473_00069,NZ_CM001473_00070,NC_019097_00075,NC_015965_00072,NC_023290_00086	MOBP	JN253636	conjugative	CP016522	0.0140492	Salmonella enterica subsp. enterica serovar Heidelberg	AA474	AI598	order	Enterobacterales	order	Enterobacterales	order	Enterobacterales	23333216; 30761100; 25987637; 21470454; 29899511; 20851899
9226-2S1	HLF	Hybrid	Ligation	Filtered	Pilon	AB685	1	1552	51.61082474	b7595f77e1028530b4af3b2061e1a007	Col(MG828)	NC_008486	-	-	-	-	MOB_unknown	CP018359	mobilizable	CP006785	0.00393593	Escherichia coli JJ1886	AB685	AK563	order	Enterobacterales	order	Enterobacterales	genus	Escherichia	30761100
9226-2S1	HLUF	Hybrid	Ligation	Unfiltered	Pilon	AB685	1	1552	51.61082474	06621ed50495b90c6b4bcb88a7ce18a0	Col(MG828)	NC_008486	-	-	-	-	MOB_unknown	CP018359	mobilizable	CP006785	0.00393593	Escherichia coli JJ1886	AB685	AK563	order	Enterobacterales	order	Enterobacterales	genus	Escherichia	30761100
9226-2S1	HRF	Hybrid	Rapid	Filtered	Pilon	AB685	1	1552	51.61082474	06621ed50495b90c6b4bcb88a7ce18a0	Col(MG828)	NC_008486	-	-	-	-	MOB_unknown	CP018359	mobilizable	CP006785	0.00393593	Escherichia coli JJ1886	AB685	AK563	order	Enterobacterales	order	Enterobacterales	genus	Escherichia	30761100
9226-2S1	HRUF	Hybrid	Rapid	Unfiltered	Pilon	AB685	1	1552	51.61082474	06621ed50495b90c6b4bcb88a7ce18a0	Col(MG828)	NC_008486	-	-	-	-	MOB_unknown	CP018359	mobilizable	CP006785	0.00393593	Escherichia coli JJ1886	AB685	AK563	order	Enterobacterales	order	Enterobacterales	genus	Escherichia	30761100
9226-2S1	LLFM	Long_Read	Ligation	Filtered	Medaka	AC028	1	14508	46.29170113	823c6cb67c71062ad711bb61a51527dc	-	-	MOBP	NC_021819_00066	-	-	-	-	mobilizable	KU043116	0.050014	Escherichia coli	AC028	-	order	Enterobacterales	order	Enterobacterales	-	-	-
9226-2S1	LLFMP	Long_Read	Ligation	Filtered	Medaka_Pilon	AC028	1	14510	46.26464507	6b4e85fe19c5011bf77e0ec8f4b53f7e	-	-	MOBP	NC_021819_00066	-	-	-	-	mobilizable	KU043116	0.0507636	Escherichia coli	AC028	-	order	Enterobacterales	order	Enterobacterales	-	-	-
9226-2S1	LLFM	Long_Read	Ligation	Filtered	Medaka	AC509	1	13351	48.56565051	9e9773d6341199579dc032dbcc364c13	rep_cluster_2350	CP035723_00002	MOBP,MOBP,MOBP	NC_019076_00002,NC_017321_00002,NC_022662_00003	-	-	MOBP	MF083142	mobilizable	CP016519	0.0118471	Salmonella enterica subsp. enterica serovar Heidelberg	AC509	AL724	multi-phylla	Actinobacteria,Bacteroidetes,Firmicutes,Proteobacteria	multi-phylla	Actinobacteria,Bacteroidetes,Firmicutes,Proteobacteria	genus	Escherichia	6263753; 17122402; 26802429
9226-2S1	LLFMP	Long_Read	Ligation	Filtered	Medaka_Pilon	AC509	1	13346	48.51640941	b4e2c87ed4d22acd597f08e0ecf8f138	rep_cluster_2350	CP035723_00002	MOBP,MOBP,MOBP	NC_019076_00002,NC_017321_00002,NC_022662_00003	-	-	MOBP	MF083142	mobilizable	CP016519	0.0111761	Salmonella enterica subsp. enterica serovar Heidelberg	AC509	AL724	multi-phylla	Actinobacteria,Bacteroidetes,Firmicutes,Proteobacteria	multi-phylla	Actinobacteria,Bacteroidetes,Firmicutes,Proteobacteria	genus	Escherichia	6263753; 17122402; 26802429
9226-2S1	LLUFMP	Long_Read	Ligation	Unfiltered	Medaka_Pilon	AC509	1	6625	48.67924528	ec5805a1b1412dc279f99a0075e18e01	rep_cluster_2350	CP035723_00002	MOBP,MOBP	NC_017321_00002,NC_019076_00002	-	-	MOBP	MF083142	mobilizable	LT985237	0.00314086	Escherichia coli	AC509	AL724	multi-phylla	Actinobacteria,Bacteroidetes,Firmicutes,Proteobacteria	multi-phylla	Actinobacteria,Bacteroidetes,Firmicutes,Proteobacteria	genus	Escherichia	6263753; 17122402; 26802429
9226-2S1	LLUFM	Long_Read	Ligation	Unfiltered	Medaka	AC509	1	6610	48.71406959	b14cf3004728b03f0845730f76f2a89f	rep_cluster_2350	CP035723_00002	MOBP,MOBP,MOBP	NC_017321_00002,CP043517_00004,NC_019076_00002	-	-	MOBP	MF083142	mobilizable	CP016519	0.00524853	Salmonella enterica subsp. enterica serovar Heidelberg	AC509	AL724	multi-phylla	Actinobacteria,Bacteroidetes,Firmicutes,Proteobacteria	multi-phylla	Actinobacteria,Bacteroidetes,Firmicutes,Proteobacteria	genus	Escherichia	6263753; 17122402; 26802429
9226-2S1	LLUF	Long_Read	Ligation	Unfiltered	Unpolished	AC509	1	6610	48.71406959	b14cf3004728b03f0845730f76f2a89f	rep_cluster_2350	CP035723_00002	MOBP,MOBP,MOBP	NC_017321_00002,CP043517_00004,NC_019076_00002	-	-	MOBP	MF083142	mobilizable	CP016519	0.00524853	Salmonella enterica subsp. enterica serovar Heidelberg	AC509	AL724	multi-phylla	Actinobacteria,Bacteroidetes,Firmicutes,Proteobacteria	multi-phylla	Actinobacteria,Bacteroidetes,Firmicutes,Proteobacteria	genus	Escherichia	6263753; 17122402; 26802429
9226-3H1	HLF	Hybrid	Ligation	Filtered	Pilon	AA162	1	4593	50.44633137	0b18a28317717015b993c0cde4601bd6	rep_cluster_2350	CP035723_00002	MOBP,MOBP	NC_014003_00004,NC_017321_00002	-	-	MOBP	NZ_CP011065	mobilizable	CP039570	0.000483446	Salmonella enterica subsp. enterica	AA162	AH810	multi-phylla	Actinobacteria,Bacteroidetes,Firmicutes,Proteobacteria	multi-phylla	Actinobacteria,Bacteroidetes,Firmicutes,Proteobacteria	genus	Escherichia	6263753; 17122402; 26802429
9226-3H1	HLUF	Hybrid	Ligation	Unfiltered	Pilon	AA162	1	4593	50.44633137	0fe4d77c71b5d674ad2de688d1b59de2	rep_cluster_2350	CP035723_00002	MOBP	NC_014003_00004	-	-	MOBP	NZ_CP011065	mobilizable	CP011433	0.000631368	Salmonella enterica subsp. enterica serovar Typhimurium	AA162	AH810	multi-phylla	Actinobacteria,Bacteroidetes,Firmicutes,Proteobacteria	multi-phylla	Actinobacteria,Bacteroidetes,Firmicutes,Proteobacteria	genus	Escherichia	6263753; 17122402; 26802429
9226-3H1	HRF	Hybrid	Rapid	Filtered	Pilon	AA162	1	4593	50.44633137	0fe4d77c71b5d674ad2de688d1b59de2	rep_cluster_2350	CP035723_00002	MOBP	NC_014003_00004	-	-	MOBP	NZ_CP011065	mobilizable	CP011433	0.000631368	Salmonella enterica subsp. enterica serovar Typhimurium	AA162	AH810	multi-phylla	Actinobacteria,Bacteroidetes,Firmicutes,Proteobacteria	multi-phylla	Actinobacteria,Bacteroidetes,Firmicutes,Proteobacteria	genus	Escherichia	6263753; 17122402; 26802429
9226-3H1	HRUF	Hybrid	Rapid	Unfiltered	Pilon	AA162	1	4593	50.44633137	0fe4d77c71b5d674ad2de688d1b59de2	rep_cluster_2350	CP035723_00002	MOBP	NC_014003_00004	-	-	MOBP	NZ_CP011065	mobilizable	CP011433	0.000631368	Salmonella enterica subsp. enterica serovar Typhimurium	AA162	AH810	multi-phylla	Actinobacteria,Bacteroidetes,Firmicutes,Proteobacteria	multi-phylla	Actinobacteria,Bacteroidetes,Firmicutes,Proteobacteria	genus	Escherichia	6263753; 17122402; 26802429
9226-3H1	LLFM	Long_Read	Ligation	Filtered	Medaka	AA162	1	9183	50.48459109	e6d54a8ec70533f904296b9da4eeeb74	ColRNAI_rep_cluster_1857	GQ470395_00001	MOBP,MOBP,MOBP	NC_014003_00004,NC_017321_00002,NC_023328_00003	-	-	MOBP	NZ_CP011065	mobilizable	CP030004	0.00564181	Salmonella enterica subsp. enterica serovar Brandenburg	AA162	AH810	order	Enterobacterales	order	Enterobacterales	genus	Klebsiella	23800906; 24777092
9226-3H1	LLFMP	Long_Read	Ligation	Filtered	Medaka_Pilon	AA162	1	9186	50.4572175	8c65c44431ffc4731eac8fa79a61dc4c	ColRNAI_rep_cluster_1857,rep_cluster_2350	GQ470395_00001,CP035723_00002	MOBP,MOBP,MOBP	NC_014003_00004,NC_017321_00002,NC_023328_00003	-	-	MOBP	NZ_CP011065	mobilizable	CP030004	0.00451781	Salmonella enterica subsp. enterica serovar Brandenburg	AA162	AH810	family	Enterobacteriaceae	family	Enterobacteriaceae	-	-	-
9226-3H1	LLF	Long_Read	Ligation	Filtered	Unpolished	AA162	1	9159	50.44218801	64ce4b2109944ed91d9150b9eb905e0c	ColRNAI_rep_cluster_1857	GQ470395_00001	MOBP,MOBP,MOBP	NC_022662_00003,NC_017321_00002,NC_014003_00004	-	-	MOBP	NZ_CP011065	mobilizable	CP030004	0.00607761	Salmonella enterica subsp. enterica serovar Brandenburg	AA162	AH810	order	Enterobacterales	order	Enterobacterales	genus	Klebsiella	23800906; 24777092
9226-3H1	LLUFMP	Long_Read	Ligation	Unfiltered	Medaka_Pilon	AA162	1	4593	50.44633137	5b6c3cde646df0bb536c368ff39b97f7	rep_cluster_2350	CP035723_00002	MOBP	NC_014003_00004	-	-	MOBP	NZ_CP011065	mobilizable	CP011433	0.000656154	Salmonella enterica subsp. enterica serovar Typhimurium	AA162	AH810	multi-phylla	Actinobacteria,Bacteroidetes,Firmicutes,Proteobacteria	multi-phylla	Actinobacteria,Bacteroidetes,Firmicutes,Proteobacteria	genus	Escherichia	6263753; 17122402; 26802429
9226-3H1	LLUFM	Long_Read	Ligation	Unfiltered	Medaka	AA162	1	4581	50.51298843	0f7a9d88515ec8710121bf8df1569b18	ColRNAI_rep_cluster_1857	GQ470395_00001	MOBP,MOBP,MOBP	NC_014003_00004,NC_019076_00002,NC_017321_00002	-	-	MOBP	NZ_CP011065	mobilizable	CP030004	0.00363721	Salmonella enterica subsp. enterica serovar Brandenburg	AA162	AH810	order	Enterobacterales	order	Enterobacterales	genus	Klebsiella	23800906; 24777092
9226-3H1	LRUFMP	Long_Read	Rapid	Unfiltered	Medaka_Pilon	AA162	1	13749	50.35275293	0d8b7a9774cc62b9411df7723caae50c	ColRNAI_rep_cluster_1857,rep_cluster_2350,rep_cluster_2350	GQ470395_00001,CP031900_00001,CP035723_00002	MOBP,MOBP,MOBP	NC_017321_00002,NC_014003_00004,NC_019076_00002	-	-	MOBP	NZ_CP011065	mobilizable	CP039570	0.00662843	Salmonella enterica subsp. enterica	AA162	AH810	family	Enterobacteriaceae	family	Enterobacteriaceae	-	-	-
9226-3H1	LRUFM	Long_Read	Rapid	Unfiltered	Medaka	AA162	1	13747	50.36735288	5626e3f6f8add3c63f07d5752f1b1882	ColRNAI_rep_cluster_1857,rep_cluster_2350	GQ470395_00001,CP031900_00001	MOBP,MOBP	NC_017321_00002,NC_014003_00004	-	-	MOBP	NZ_CP011065	mobilizable	CP030004	0.00759618	Salmonella enterica subsp. enterica serovar Brandenburg	AA162	AH810	family	Enterobacteriaceae	family	Enterobacteriaceae	-	-	-
9226-3H1	LRUF	Long_Read	Rapid	Unfiltered	Unpolished	AA162	1	13647	50.20150949	752d3804a862d18497ad715168831f98	ColRNAI_rep_cluster_1857,rep_cluster_2350	GQ470395_00001,CP031900_00001	MOBP,MOBP	NC_017321_00002,NC_014003_00004	-	-	MOBP,MOBP	NZ_CP011065,MF083142	mobilizable	CP012684	0.00715996	Salmonella enterica subsp. enterica serovar Typhimurium	AA162	AH810	family	Enterobacteriaceae	family	Enterobacteriaceae	-	-	-
9226-3H1	LLUF	Long_Read	Ligation	Unfiltered	Unpolished	AA162	1	4571	50.4703566	954b8e2857158b628d58aad65b338a39	ColRNAI_rep_cluster_1857	GQ470395_00001	MOBP,MOBP	NC_014003_00004,NC_017321_00002	-	-	MOBP	NZ_CP011065	mobilizable	CP030004	0.0055427	Salmonella enterica subsp. enterica serovar Brandenburg	AA162	AH810	order	Enterobacterales	order	Enterobacterales	genus	Klebsiella	23800906; 24777092
9226-3H1	HLF	Hybrid	Ligation	Filtered	Pilon	AA175	2	146799	49.5582395	799f77eaefe7d218e91cfafc7634224a	IncFIA,IncFIB,IncFIC	CP022610_00144,000095__NZ_CP014273_00094,CR942285	MOBF,MOBP	NC_017627_00068,NC_021819_00066	MPF_F	NC_022651_00077,NC_010409_00124,NC_019094_00090,NC_017639_00094,NC_007675_00027,NC_017639_00100,NC_018966_00040,NC_010488_00021,NC_009837_00049,NC_013437_00116,08-5333_00200	MOBF	KT325596	conjugative	CP022732	0.00638544	Escherichia coli	AA175	AH847	genus	Escherichia	genus	Escherichia	-	-	-
9226-3H1	HLUF	Hybrid	Ligation	Unfiltered	Pilon	AA175	3	154468	49.91130849	bf73d5e89f359669a22f82b40145e223	IncFIA,IncFIB	CP022610_00144,000095__NZ_CP014273_00094	MOBF	NC_017627_00068	MPF_F	NC_009837_00049,NC_010488_00021,NC_018966_00040,NC_017639_00100,NC_007675_00027,NC_017639_00094,NC_019094_00090,NC_010409_00124,NC_022651_00077,NC_013437_00116,08-5333_00200	MOBF	KT325596	conjugative	CP022732	0.00655869	Escherichia coli	AA175	AH847	family	Enterobacteriaceae	family	Enterobacteriaceae	-	-	-
9226-3H1	HRF	Hybrid	Rapid	Filtered	Pilon	AA175	1	139614	49.86820806	07835a8789c8456f5231e0910b7119ef	IncFIA,IncFIB	CP022610_00144,000095__NZ_CP014273_00094	MOBF	NC_017627_00068	MPF_F	NC_009837_00049,NC_010488_00021,NC_018966_00040,NC_017639_00100,NC_007675_00027,NC_017639_00094,NC_019094_00090,NC_010409_00124,NC_022651_00077,NC_013437_00116,08-5333_00200	MOBF	KT325596	conjugative	CP022732	0.00461146	Escherichia coli	AA175	AH847	family	Enterobacteriaceae	family	Enterobacteriaceae	-	-	-
9226-3H1	HRUF	Hybrid	Rapid	Unfiltered	Pilon	AA175	1	139614	49.86892432	80430f031f7606ab5210d82fbb05cb9d	IncFIA,IncFIB	CP022610_00144,000095__NZ_CP014273_00094	MOBF	NC_017627_00068	MPF_F	NC_009837_00049,NC_010488_00021,NC_018966_00040,NC_017639_00100,NC_007675_00027,NC_017639_00094,NC_019094_00090,NC_010409_00124,NC_022651_00077,NC_013437_00116,08-5333_00200	MOBF	KT325596	conjugative	CP022732	0.00461146	Escherichia coli	AA175	AH847	family	Enterobacteriaceae	family	Enterobacteriaceae	-	-	-
9226-3H1	LLFMP	Long_Read	Ligation	Filtered	Medaka_Pilon	AA175	3	188717	50.36377221	4f1a9e647db90194f10a83c26b73a75d	IncFIA,IncFIB,IncFIC,IncFIA,IncFIC	CP022610_00144,000095__NZ_CP014273_00094,CR942285,000136__AP014877_00014,AY458016	MOBF	NC_017627_00068	MPF_F	NC_022651_00077,NC_010409_00124,NC_019094_00090,NC_017639_00094,NC_007675_00027,NC_017639_00100,NC_018966_00040,NC_010488_00021,NC_009837_00049,NC_013437_00116,08-5333_00200	MOBF	KT325596	conjugative	CP022732	0.0151342	Escherichia coli	AA175	AH847	family	Enterobacteriaceae	family	Enterobacteriaceae	-	-	-
9226-3H1	LLUFMP	Long_Read	Ligation	Unfiltered	Medaka_Pilon	AA175	3	36398	48.90928073	af773e829e47ec2a9db38af7b940d285	-	-	-	-	-	-	-	-	non-mobilizable	CP022732	0.0437856	Escherichia coli	AA175	-	genus	Escherichia	genus	Escherichia	-	-	-
9226-3H1	LLUFM	Long_Read	Ligation	Unfiltered	Medaka	AA175	3	36396	48.95867678	a95dfa918f1ca0015092bb8b9c508cff	-	-	-	-	-	-	-	-	non-mobilizable	CP022732	0.0455159	Escherichia coli	AA175	-	genus	Escherichia	genus	Escherichia	-	-	-
9226-3H1	LRFMP	Long_Read	Rapid	Filtered	Medaka_Pilon	AA175	1	139623	49.87287195	4fb25d922ba11af51258533bbad26d8b	IncFIA,IncFIB	CP022610_00144,000095__NZ_CP014273_00094	MOBF	NC_017627_00068	MPF_F	NC_009837_00049,NC_010488_00021,NC_018966_00040,NC_017639_00100,NC_007675_00027,NC_017639_00094,NC_019094_00090,NC_010409_00124,NC_022651_00077,NC_013437_00116,08-5333_00200	MOBF	KT325596	conjugative	CP022732	0.00480022	Escherichia coli	AA175	AH847	family	Enterobacteriaceae	family	Enterobacteriaceae	-	-	-
9226-3H1	LRFM	Long_Read	Rapid	Filtered	Medaka	AA175	1	139637	49.92444696	f136cb07b2bc3b5cb52a6df37fd56f04	IncFIA,IncFIB	CP022610_00144,000095__NZ_CP014273_00094	MOBF	NC_017627_00068	MPF_F	NC_009837_00049,NC_010488_00021,NC_018966_00040,NC_017639_00100,NC_007675_00027,NC_017639_00094,NC_019094_00090,NC_010409_00124,NC_022651_00077,NC_007607_00115,NC_013437_00116,08-5333_00200	MOBF	KT325596	conjugative	CP022732	0.00666341	Escherichia coli	AA175	AH847	family	Enterobacteriaceae	family	Enterobacteriaceae	-	-	-
9226-3H1	LRF	Long_Read	Rapid	Filtered	Unpolished	AA175	1	139113	49.8458088	4ab40ad84ec8a85b3a2ee41252d0914d	IncFIA,IncFIB	CP022610_00144,000095__NZ_CP014273_00094	MOBF,MOBF,MOBF,MOBF	NC_017627_00068,NC_017639_00103,CP008715_00128,AP018572_00011	MPF_F	NC_008460_00107,NZ_CM001154_00067,NC_014615_00033,NC_010488_00021,NC_018966_00040,NC_017054_00096,NC_017639_00100,NC_007675_00027,NC_017639_00094,NC_019094_00090,NC_010409_00124,NZ_CM001154_00091,NC_022651_00077,NC_014384_00086,NC_013437_00116	MOBF	KT325596	conjugative	CP022732	0.00796745	Escherichia coli	AA175	AH847	genus	Escherichia	genus	Escherichia	-	-	-
9226-3H1	LRUFMP	Long_Read	Rapid	Unfiltered	Medaka_Pilon	AA175	1	139600	49.87034384	97eae425ecae86c9ab9f9c9d956b617c	IncFIA,IncFIB	CP022610_00144,000095__NZ_CP014273_00094	MOBF	NC_017627_00068	MPF_F	NC_009837_00049,NC_010488_00021,NC_018966_00040,NC_017639_00100,NC_007675_00027,NC_017639_00094,NC_019094_00090,NC_010409_00124,NC_022651_00077,NC_013437_00116,08-5333_00200	MOBF	KT325596	conjugative	CP022732	0.00486359	Escherichia coli	AA175	AH847	family	Enterobacteriaceae	family	Enterobacteriaceae	-	-	-
9226-3H1	LRUFM	Long_Read	Rapid	Unfiltered	Medaka	AA175	1	139618	49.92264608	ff52ac01aaad55d8c1f6c3cadf57175a	IncFIA,IncFIB	CP022610_00144,000095__NZ_CP014273_00094	MOBF,MOBF	NC_017627_00068,AP018572_00011	MPF_F	NC_009837_00049,NC_010488_00021,NC_018966_00040,NC_017639_00100,NC_007675_00027,NC_017639_00094,NC_019094_00090,NC_010409_00124,NC_022651_00077,NC_013437_00116,08-5333_00200	MOBF	KT325596	conjugative	CP022732	0.00673355	Escherichia coli	AA175	AH847	genus	Escherichia	genus	Escherichia	-	-	-
9226-3H1	LRUF	Long_Read	Rapid	Unfiltered	Unpolished	AA175	1	138996	49.84316095	6c454ad84c6a6eb442133c3426538405	IncFIA,IncFIB	CP022610_00144,000095__NZ_CP014273_00094	MOBF,MOBF,MOBF	NC_017627_00068,NC_017639_00103,CP029214_00066	MPF_F	NC_019112_00045,NZ_CM001154_00067,NC_006323_00113,NC_010488_00021,NC_018966_00040,NC_017054_00096,NC_017639_00100,NC_007675_00027,NC_017630_00031,NC_017639_00094,NC_019094_00090,NC_017659_00099,NC_010409_00124,NZ_CM001154_00091,NC_022651_00077,NC_013437_00116,08-5333_00200	MOBF	KT325596	conjugative	CP022732	0.00826969	Escherichia coli	AA175	AH847	genus	Escherichia	genus	Escherichia	-	-	-
9226-3H1	LLUF	Long_Read	Ligation	Unfiltered	Unpolished	AA175	3	36324	49.00066072	bd081249fdb41b78da4d42d9ebbecc02	-	-	-	-	-	-	-	-	non-mobilizable	CP022732	0.0470041	Escherichia coli	AA175	-	genus	Escherichia	genus	Escherichia	-	-	-
9226-3H1	LLFM	Long_Read	Ligation	Filtered	Medaka	AA176	3	188726	50.4180664	18392c5119a591470021ba90fe91d64a	IncFIA,IncFIB,IncFIC,IncFIA,IncFIC	CP022610_00144,000095__NZ_CP014273_00094,CR942285,000136__AP014877_00014,AY458016	MOBF,MOBF,MOBF	AP018568_00098,NC_011980_00044,NC_011964_00125	MPF_F	NC_022651_00077,NC_010409_00124,NC_019094_00090,NC_017639_00094,NC_007675_00027,NC_017639_00100,NC_018966_00040,NC_010488_00021,NC_014615_00033,NC_006323_00113,NC_009837_00049,NC_013437_00116,08-5333_00200	MOBF	KT325596	conjugative	KU578032	0.0179508	Escherichia coli	AA176	AH856	family	Enterobacteriaceae	family	Enterobacteriaceae	-	-	-
9226-3H1	LLF	Long_Read	Ligation	Filtered	Unpolished	AA176	3	188431	50.45613514	0a21efed47ea809988cae222b6a4558f	IncFIA,IncFIB,IncFIC,IncFIA,IncFIC	CP022610_00144,000095__NZ_CP014273_00094,CR942285,000136__AP014877_00014,AY458016	MOBF,MOBF,MOBF,MOBP	AP018572_00011,CP008715_00128,NC_017627_00068,NC_021819_00066	MPF_F	NC_022651_00077,NZ_CM001154_00091,NC_010409_00124,NC_019094_00090,NC_017639_00094,NC_007675_00027,NC_017639_00100,NC_018966_00040,NC_014615_00033,NZ_CM001154_00067,08-5333_00200	MOBF	KT325596	conjugative	KU578032	0.0184965	Escherichia coli	AA176	AH856	family	Enterobacteriaceae	family	Enterobacteriaceae	-	-	-
9226-3H1	LLUFMP	Long_Read	Ligation	Unfiltered	Medaka_Pilon	AA176	6	181191	49.64153849	6fb92aa5543c1a086f570dd4ef26ad5e	IncFIA,IncFIC,IncFIA,IncFIC,IncFIB	CP022610_00144,CR942285,000136__AP014877_00014,AY458016,000095__NZ_CP014273_00094	MOBF	NC_017627_00068	MPF_F	08-5333_00200,NC_022651_00077,NC_010409_00124,NC_019094_00090,NC_017639_00094,NC_007675_00027,NC_017639_00100,NC_018966_00040,NC_010488_00021,NC_009837_00049,NC_013437_00116	MOBF	KT325596	conjugative	KU578032	0.0110444	Escherichia coli	AA176	AH856	order	Enterobacterales	order	Enterobacterales	order	Enterobacterales	11254626; 19482926; 15781495; 20851899; 16257053
9226-3H1	LLUFM	Long_Read	Ligation	Unfiltered	Medaka	AA176	6	181173	49.68400369	c55143d3ffd087c3081e080ae96ec9bb	IncFIA,IncFIC,IncFIA,IncFIC,IncFIB	CP022610_00144,CR942285,000136__AP014877_00014,AY458016,000095__NZ_CP014273_00094	MOBF,MOBF,MOBF	AP018568_00098,NC_017627_00068,NC_011964_00125	MPF_F	08-5333_00200,NC_022651_00077,NC_010409_00124,NC_019094_00090,NC_017639_00094,NC_007675_00027,NC_017639_00100,NC_018966_00040,NC_010488_00021,NC_014615_00033,NC_006323_00113,NC_009837_00049,NC_013437_00116	MOBF	KT325596	conjugative	KU578032	0.0132087	Escherichia coli	AA176	AH856	order	Enterobacterales	order	Enterobacterales	order	Enterobacterales	11254626; 19482926; 15781495; 20851899; 16257053
9226-3H1	LLUF	Long_Read	Ligation	Unfiltered	Unpolished	AA176	6	180836	49.7185295	9cdc63b2c39fcd26c18ba234e849d0ef	IncFIA,IncFIC,IncFIA,IncFIC,IncFIB	CP022610_00144,CR942285,000136__AP014877_00014,AY458016,000095__NZ_CP014273_00094	MOBF,MOBF,MOBF,MOBP	AP018572_00011,CP008715_00128,CP023471_00010,NC_021819_00066	MPF_F	08-5333_00200,NC_022651_00077,NZ_CM001154_00091,NC_010409_00124,NC_019094_00090,NC_017639_00094,NC_007675_00027,NC_017639_00100,NC_018966_00040,NC_014615_00033,NZ_CM001154_00067	MOBF	KT325596	conjugative	KU578032	0.0138485	Escherichia coli	AA176	AH856	order	Enterobacterales	order	Enterobacterales	order	Enterobacterales	11254626; 19482926; 15781495; 20851899; 16257053
9226-3H1	LLFM	Long_Read	Ligation	Filtered	Medaka	AA281	1	98555	51.21302826	81b775dae0fe2806a52289ba83aacba5	IncK2/Z	KJ484640	MOBP	NC_021819_00066	MPF_I	NC_014843_00033,NC_012487_00131,NC_022371_00084,NC_007365_00033,NC_011754_00109,NC_007365_00035,NC_011754_00087	-	-	conjugative	CP033633	0.0199514	Escherichia coli	AA281	AI107	order	Enterobacterales	order	Enterobacterales	genus	Escherichia	30761100
9226-3H1	LLFMP	Long_Read	Ligation	Filtered	Medaka_Pilon	AA281	1	98552	51.18719052	cec9b4f3f422da690020c498dd9724e4	IncK2/Z	KJ484640	MOBP	NC_021819_00066	MPF_I	NC_014843_00033,NC_022992_00098,NC_012487_00131,NC_022371_00084,NC_007365_00033,NC_011754_00109,NC_007365_00035,NC_011754_00087	-	-	conjugative	CP033633	0.0196919	Escherichia coli	AA281	AI107	order	Enterobacterales	order	Enterobacterales	genus	Escherichia	30761100
9226-3H1	LLF	Long_Read	Ligation	Filtered	Unpolished	AA281	1	98302	51.24921161	e1e21fa021d9d8886f7bfb938efbb10d	IncK2/Z	KC340959	MOBP	NC_021819_00066	MPF_I	NC_014843_00033,NC_012487_00131,NC_022371_00084,NC_007365_00033,NC_011754_00109,NC_007365_00035,NC_014843_00047,NC_011754_00087	-	-	conjugative	CP033633	0.0204789	Escherichia coli	AA281	AI107	order	Enterobacterales	order	Enterobacterales	genus	Escherichia	30761100
9226-3H1	LLUFMP	Long_Read	Ligation	Unfiltered	Medaka_Pilon	AA281	2	147120	50.91965742	a9810c580f6ea4d096d00e67ec061862	IncK2/Z	KJ484640	MOBP	NC_021819_00066	MPF_I	NC_014843_00033,NC_022992_00098,NC_012487_00131,NC_022371_00084,NC_007365_00033,NC_011754_00109,NC_007365_00035,NC_014843_00047,NC_011754_00087	-	-	conjugative	CP033633	0.0178909	Escherichia coli	AA281	AI107	order	Enterobacterales	order	Enterobacterales	genus	Escherichia	30761100
9226-3H1	LLUFM	Long_Read	Ligation	Unfiltered	Medaka	AA281	2	147112	50.94485834	599cdd6ef5213735582257e4e14ec825	IncK2/Z	KJ484640	MOBP	NC_021819_00066	MPF_I	NC_014843_00033,NC_012487_00131,NC_022371_00084,NC_007365_00033,NC_011754_00109,NC_007365_00035,NC_014843_00047,NC_011754_00087	-	-	conjugative	CP033633	0.0179508	Escherichia coli	AA281	AI107	order	Enterobacterales	order	Enterobacterales	genus	Escherichia	30761100
9226-3H1	LLUF	Long_Read	Ligation	Unfiltered	Unpolished	AA281	2	146767	50.98625713	dc2f489efd60fe3265eae583c98e77ed	IncK2/Z	KC340959	MOBP	NC_021819_00066	MPF_I	NC_014234_00057,NC_012487_00131,NC_022371_00084,NC_007365_00033,NC_007365_00035,NC_014843_00047	-	-	conjugative	CP033633	0.0182524	Escherichia coli	AA281	AI107	order	Enterobacterales	order	Enterobacterales	genus	Escherichia	30761100
9226-3H1	HLF	Hybrid	Ligation	Filtered	Pilon	AA474	2	105806	49.98676824	3de40ce948a13551f4e079a22a41b7f3	IncI-gamma/K1	MG764547	MOBP	NC_019097	MPF_I	NC_019097_00085,NZ_CM001473_00069,NC_022267_00069,NC_019097_00075,NC_015965_00072,NC_023290_00086,NC_019111_00038,NC_022267_00057,NC_019097_00056	MOBP	JN253636	conjugative	CP032264	0.00197282	Escherichia coli	AA474	AI598	order	Enterobacterales	family	Enterobacteriaceae	order	Enterobacterales	23333216; 30761100; 25987637; 21470454; 29899511; 20851899
9226-3H1	HLUF	Hybrid	Ligation	Unfiltered	Pilon	AA474	1	103631	50.0178518	baf585208502922723797ef138dc102d	IncI-gamma/K1	MG764547	MOBP	NC_019097	MPF_I	NC_019097_00085,NZ_CM001473_00069,NC_022267_00069,NC_019097_00075,NC_015965_00072,NC_023290_00086,NC_019111_00038,NC_022267_00057,NC_019097_00056	MOBP	JN253636	conjugative	CP032264	0.000956583	Escherichia coli	AA474	AI598	order	Enterobacterales	family	Enterobacteriaceae	order	Enterobacterales	23333216; 30761100; 25987637; 21470454; 29899511; 20851899
9226-3H1	HRF	Hybrid	Rapid	Filtered	Pilon	AA474	1	106906	49.95229454	44fb6d52ccbd953e2aa3917a7e89deba	IncI-gamma/K1	MG764547	MOBP	NC_019097	MPF_I	NC_019097_00056,NC_022267_00057,NC_019111_00038,NC_023290_00086,NC_015965_00072,NC_019097_00075,NC_022267_00069,NZ_CM001473_00069,NC_019097_00085	MOBP	JN253636	conjugative	CP032264	0.00157453	Escherichia coli	AA474	AI598	order	Enterobacterales	family	Enterobacteriaceae	order	Enterobacterales	23333216; 30761100; 25987637; 21470454; 29899511; 20851899
9226-3H1	HRUF	Hybrid	Rapid	Unfiltered	Pilon	AA474	1	106906	49.95135914	e93a856d0222c8bb6f835aea08a6cd50	IncI-gamma/K1	MG764547	MOBP	NC_019097	MPF_I	NC_019097_00056,NC_022267_00057,NC_019111_00038,NC_023290_00086,NC_015965_00072,NC_019097_00075,NC_022267_00069,NZ_CM001473_00069,NC_019097_00085	MOBP	JN253636	conjugative	CP032264	0.00157453	Escherichia coli	AA474	AI598	order	Enterobacterales	family	Enterobacteriaceae	order	Enterobacterales	23333216; 30761100; 25987637; 21470454; 29899511; 20851899
9226-3H1	LLFM	Long_Read	Ligation	Filtered	Medaka	AA474	3	124791	50.17669543	ff810352ffa5295fe0c0fffb98615985	IncI-gamma/K1	MG764547	MOBP,MOBP	CP031283_00205,CP023903_00055	MPF_I	NZ_CM001473_00091,NC_011754_00087,NC_019097_00056,NC_022267_00057,NC_023290_00086,NC_015965_00072,NC_019097_00075,NC_022267_00069,NZ_CM001473_00069,NC_019097_00085	MOBP	JN253636	conjugative	CP032264	0.00796745	Escherichia coli	AA474	AI598	order	Enterobacterales	family	Enterobacteriaceae	order	Enterobacterales	23333216; 30761100; 25987637; 21470454; 29899511; 20851899
9226-3H1	LLFMP	Long_Read	Ligation	Filtered	Medaka_Pilon	AA474	3	124803	50.0957509	5a054ef78b0220a80bb25d5792cb45b6	IncI-gamma/K1	MG764547	MOBP,MOBP	NC_019097,CP023903_00055	MPF_I	NC_019097_00056,NC_022267_00057,NC_019111_00038,NC_023290_00086,NC_015965_00072,NC_019097_00075,NC_022267_00069,NZ_CM001473_00069,NC_019097_00085	MOBP	JN253636	conjugative	CP032264	0.00464278	Escherichia coli	AA474	AI598	order	Enterobacterales	family	Enterobacteriaceae	order	Enterobacterales	23333216; 30761100; 25987637; 21470454; 29899511; 20851899
9226-3H1	LLF	Long_Read	Ligation	Filtered	Unpolished	AA474	3	124526	50.2240496	c9fee13d04ec5c43f993770c36eb6b50	IncI-gamma/K1	MG764547	MOBP,MOBP,MOBP	CP031283_00205,CP042618_00082,CP023903_00055	MPF_I	NZ_CM001473_00091,NC_011754_00087,NC_019097_00056,NC_022267_00057,NC_019111_00038,NC_023290_00086,NC_019097_00075,NC_022267_00069,NC_019097_00085	MOBP	JN253636	conjugative	CP032264	0.00853806	Escherichia coli	AA474	AI598	order	Enterobacterales	family	Enterobacteriaceae	order	Enterobacterales	23333216; 30761100; 25987637; 21470454; 29899511; 20851899
9226-3H1	LLUFMP	Long_Read	Ligation	Unfiltered	Medaka_Pilon	AA474	1	106895	49.95649937	30b44358bf3226c11fe2a2e3329dafc5	IncI-gamma/K1	MG764547	MOBP,MOBP	CP023903_00055,NC_019097	MPF_I	NC_019097_00085,NZ_CM001473_00069,NC_022267_00069,NC_019097_00075,NC_015965_00072,NC_023290_00086,NC_019111_00038,NC_022267_00057,NC_019097_00056	MOBP	JN253636	conjugative	CP032264	0.00186568	Escherichia coli	AA474	AI598	order	Enterobacterales	family	Enterobacteriaceae	order	Enterobacterales	23333216; 30761100; 25987637; 21470454; 29899511; 20851899
9226-3H1	LLUFM	Long_Read	Ligation	Unfiltered	Medaka	AA474	1	106894	50.05425936	0cabd8206a65e1a602ec11472c1cbc4e	IncI-gamma/K1	MG764547	MOBP,MOBP	CP023903_00055,NC_019097	MPF_I	NC_019097_00085,NZ_CM001473_00069,NC_022267_00069,NC_019097_00075,NC_015965_00072,NC_023290_00086,NC_022267_00057,NC_019097_00056,NZ_CM001473_00091	MOBP	JN253636	conjugative	CP032264	0.00528099	Escherichia coli	AA474	AI598	order	Enterobacterales	family	Enterobacteriaceae	order	Enterobacterales	23333216; 30761100; 25987637; 21470454; 29899511; 20851899
9226-3H1	LRFMP	Long_Read	Rapid	Filtered	Medaka_Pilon	AA474	1	106919	49.96305615	180d60ba4b405d88c9c7c9786abe4f6a	IncI-gamma/K1	MG764547	MOBP	NC_019097	MPF_I	NC_019097_00056,NC_022267_00057,NC_019111_00038,NC_023290_00086,NC_015965_00072,NC_019097_00075,NC_022267_00069,NZ_CM001473_00069,NC_019097_00085	MOBP	JN253636	conjugative	CP032264	0.00173271	Escherichia coli	AA474	AI598	order	Enterobacterales	family	Enterobacteriaceae	order	Enterobacterales	23333216; 30761100; 25987637; 21470454; 29899511; 20851899
9226-3H1	LRFM	Long_Read	Rapid	Filtered	Medaka	AA474	1	106933	50.05190166	a0989154b9c5cbdb230502e6c2b27874	IncI-gamma/K1	MG764547	MOBP,MOBP	NC_019097,CP023903_00055	MPF_I	NC_019097_00056,NC_022267_00057,NC_023290_00086,NC_015965_00072,NC_019097_00075,NC_022267_00069,NZ_CM001473_00069,NC_019097_00085	MOBP	JN253636	conjugative	CP032264	0.00399629	Escherichia coli	AA474	AI598	order	Enterobacterales	family	Enterobacteriaceae	order	Enterobacterales	23333216; 30761100; 25987637; 21470454; 29899511; 20851899
9226-3H1	LRF	Long_Read	Rapid	Filtered	Unpolished	AA474	1	106545	49.94415505	bc047e8bc26630855234a28198d32d1e	IncI-gamma/K1	MG764547	MOBP	CP023903_00055	MPF_I	NC_019097_00056,NZ_CM001473_00091,NC_022267_00057,NC_023290_00086,NC_015965_00072,NC_022267_00069,NC_022992_00098,NC_019097_00085	MOBP	JN253636	conjugative	CP044183	0.00467416	Salmonella enterica subsp. enterica serovar Heidelberg	AA474	AI598	order	Enterobacterales	family	Enterobacteriaceae	order	Enterobacterales	23333216; 30761100; 25987637; 21470454; 29899511; 20851899
9226-3H1	LRUFMP	Long_Read	Rapid	Unfiltered	Medaka_Pilon	AA474	1	106906	49.95977775	75e1da00a57741e5d114ec5e608cf1a6	IncI-gamma/K1	MG764547	MOBP	NC_019097	MPF_I	NC_019097_00085,NZ_CM001473_00069,NC_022267_00069,NC_019097_00075,NC_015965_00072,NC_023290_00086,NC_019111_00038,NC_022267_00057,NC_019097_00056	MOBP	JN253636	conjugative	CP032264	0.00170624	Escherichia coli	AA474	AI598	order	Enterobacterales	family	Enterobacteriaceae	order	Enterobacterales	23333216; 30761100; 25987637; 21470454; 29899511; 20851899
9226-3H1	LRUFM	Long_Read	Rapid	Unfiltered	Medaka	AA474	1	106912	50.05892697	1de5da9a37146b8abb871dc9e30d25ab	IncI-gamma/K1	MG764547	MOBP,MOBP	CP023903_00055,NC_019097	MPF_I	NC_019097_00085,NZ_CM001473_00069,NC_022267_00069,NC_019097_00075,NC_015965_00072,NC_023290_00086,NC_022267_00057,NC_019097_00056	MOBP	JN253636	conjugative	CP032264	0.0037263	Escherichia coli	AA474	AI598	order	Enterobacterales	family	Enterobacteriaceae	order	Enterobacterales	23333216; 30761100; 25987637; 21470454; 29899511; 20851899
9226-3H1	LRUF	Long_Read	Rapid	Unfiltered	Unpolished	AA474	1	106447	49.94222477	d1af861a71df7f47a721c112c49fb7fc	IncI-gamma/K1	MG764547	MOBP	CP023903_00055	MPF_I	NC_014234_00057,NC_022992_00098,NC_022267_00069,NC_015965_00072,NC_023290_00086,NC_019111_00038,NC_022267_00057,NZ_CM001473_00091,NC_019097_00056	MOBP	JN253636	conjugative	CP032264	0.00508714	Escherichia coli	AA474	AI598	order	Enterobacterales	family	Enterobacteriaceae	order	Enterobacterales	23333216; 30761100; 25987637; 21470454; 29899511; 20851899
9226-3H1	LLUF	Long_Read	Ligation	Unfiltered	Unpolished	AA474	1	106637	50.10174705	87efaeaab7060d346ed91e4cd92c5fe3	IncI-gamma/K1	MG764547	MOBP,MOBP	CP023903_00055,NC_019097	MPF_I	NC_019097_00085,NZ_CM001473_00069,NC_022267_00069,NC_019097_00075,NC_015965_00072,NC_023290_00086,NC_019111_00038,NC_022267_00057,NC_019097_00056	MOBP	JN253636	conjugative	CP032264	0.00587519	Escherichia coli	AA474	AI598	order	Enterobacterales	family	Enterobacteriaceae	order	Enterobacterales	23333216; 30761100; 25987637; 21470454; 29899511; 20851899
9226-3H1	HLF	Hybrid	Ligation	Filtered	Pilon	AB685	1	1552	51.61082474	b7595f77e1028530b4af3b2061e1a007	Col(MG828)	NC_008486	-	-	-	-	MOB_unknown	CP018359	mobilizable	CP006785	0.00393593	Escherichia coli JJ1886	AB685	AK563	order	Enterobacterales	order	Enterobacterales	genus	Escherichia	30761100
9226-3H1	HLUF	Hybrid	Ligation	Unfiltered	Pilon	AB685	1	1552	51.61082474	06621ed50495b90c6b4bcb88a7ce18a0	Col(MG828)	NC_008486	-	-	-	-	MOB_unknown	CP018359	mobilizable	CP006785	0.00393593	Escherichia coli JJ1886	AB685	AK563	order	Enterobacterales	order	Enterobacterales	genus	Escherichia	30761100
9226-3H1	HRF	Hybrid	Rapid	Filtered	Pilon	AB685	1	1552	51.61082474	06621ed50495b90c6b4bcb88a7ce18a0	Col(MG828)	NC_008486	-	-	-	-	MOB_unknown	CP018359	mobilizable	CP006785	0.00393593	Escherichia coli JJ1886	AB685	AK563	order	Enterobacterales	order	Enterobacterales	genus	Escherichia	30761100
9226-3H1	HRUF	Hybrid	Rapid	Unfiltered	Pilon	AB685	1	1552	51.61082474	06621ed50495b90c6b4bcb88a7ce18a0	Col(MG828)	NC_008486	-	-	-	-	MOB_unknown	CP018359	mobilizable	CP006785	0.00393593	Escherichia coli JJ1886	AB685	AK563	order	Enterobacterales	order	Enterobacterales	genus	Escherichia	30761100
2402-1H1	HLF	Hybrid	Ligation	Filtered	Pilon	AA176	8	230033	51.49565497	d1ef10dcf1741a886cc75c1a27e49fe2	IncFIA,IncFIB,IncQ1,IncFIA,IncFII,rep_cluster_2244	000136__AP014877_00014,000095__NZ_CP014273_00094,000195__NC_013728_00014,000136__AP014877_00014,JN232517,CP033091_00053	MOBF,MOBF,MOBF,MOBF,MOBF,MOBF,MOBF	NC_017627_00068,CP029214_00066,NC_011964_00125,NC_011980_00044,NC_017639_00103,CP008715_00128,CP042640_00139	MPF_F	NC_010719_00096,NC_014615_00033,NC_010488_00021,NC_018966_00040,NC_017639_00100,NC_007675_00027,NC_017639_00094,NC_019094_00090,NC_017659_00099,NC_010409_00124,NZ_CM001154_00091,NC_022651_00077,NC_009378_00101,08-5333_00200,NC_009837_00049,NC_022651_00077,NC_010409_00124,NC_019094_00090,NC_017639_00094,NC_007675_00027,NC_017639_00100,NC_018966_00040,NC_010488_00021,NC_013437_00116,08-5333_00200	MOBF,MOBF	KT325596,AF242367	conjugative	CP012636	0.00580821	Escherichia coli	AA176	AH856	family	Enterobacteriaceae	family	Enterobacteriaceae	family	Enterobacteriaceae	20851899; 30761100
2402-1H1	HLUF	Hybrid	Ligation	Unfiltered	Pilon	AA176	8	208035	50.98228663	477ee184b299b05171816d53807dfa3f	IncFIA,IncFIB,IncFIC,IncQ1,rep_cluster_2244	000136__AP014877_00014,000095__NZ_CP014273_00094,CP014493_00001,000195__NC_013728_00014,CP033091_00053	MOBF,MOBF,MOBF,MOBF,MOBF	NC_017627_00068,NC_011964_00125,NC_011980_00044,NC_017639_00103,MF535908_00027	MPF_F	NC_014615_00033,NC_010488_00021,NC_018966_00040,NC_017639_00100,NC_007675_00027,NC_017639_00094,NC_019094_00090,NC_017659_00099,NC_010409_00124,NZ_CM001154_00091,NC_022651_00077,NC_009378_00101,08-5333_00200,NC_022651_00077,NC_010409_00124,NC_019094_00090,NC_017639_00094,NC_007675_00027,NC_017639_00100,NC_018966_00040,NC_010488_00021,NC_009837_00049,NC_013437_00116,08-5333_00200	MOBF,MOBF	KT325596,AF242367	conjugative	CP012636	0.00547692	Escherichia coli	AA176	AH856	family	Enterobacteriaceae	family	Enterobacteriaceae	family	Enterobacteriaceae	20851899; 30761100
2402-1H1	HRF	Hybrid	Rapid	Filtered	Pilon	AA176	1	141620	49.67942381	ab4404416052f12ad5cb065321c3d0c7	IncFIB,rep_cluster_2244	000095__NZ_CP014273_00094,CP033091_00053	MOBF	NC_017627_00068	MPF_F	NC_009837_00049,NC_010488_00021,NC_018966_00040,NC_017639_00100,NC_007675_00027,NC_017639_00094,NC_019094_00090,NC_010409_00124,NC_022651_00077,NC_013437_00116,08-5333_00200	MOBF	AF242367	conjugative	CU928146	0.0028554	Escherichia coli S88	AA176	AH856	family	Enterobacteriaceae	family	Enterobacteriaceae	-	-	-
2402-1H1	HRUF	Hybrid	Rapid	Unfiltered	Pilon	AA176	1	141620	49.67942381	ab4404416052f12ad5cb065321c3d0c7	IncFIB,rep_cluster_2244	000095__NZ_CP014273_00094,CP033091_00053	MOBF	NC_017627_00068	MPF_F	NC_009837_00049,NC_010488_00021,NC_018966_00040,NC_017639_00100,NC_007675_00027,NC_017639_00094,NC_019094_00090,NC_010409_00124,NC_022651_00077,NC_013437_00116,08-5333_00200	MOBF	AF242367	conjugative	CU928146	0.0028554	Escherichia coli S88	AA176	AH856	family	Enterobacteriaceae	family	Enterobacteriaceae	-	-	-
2402-1H1	LLFM	Long_Read	Ligation	Filtered	Medaka	AA176	1	159747	51.61912274	255a45579f79f8f095f4b6f9e7abf9bd	IncFIA,IncFIB,IncFIC,IncQ1	000136__AP014877_00014,000095__NZ_CP014273_00094,AY458016,000195__NC_013728_00014	MOBF,MOBF	NC_017627_00068,NC_011980_00044	MPF_F	NC_022651_00077,NZ_CM001154_00091,NC_010409_00124,NC_019000_00022,NC_019094_00090,NC_017639_00094,NC_007675_00027,NC_017639_00100,NC_018966_00040,NC_010488_00021,NC_014615_00033,NC_017659_00099,NC_008460_00107,NC_013437_00116,NC_013507_00059	MOBF	KT325596	conjugative	CP012636	0.00508714	Escherichia coli	AA176	AH856	family	Enterobacteriaceae	family	Enterobacteriaceae	-	-	-
2402-1H1	LLFMP	Long_Read	Ligation	Filtered	Medaka_Pilon	AA176	1	153330	51.60503489	f12bb30e3b5b18e633f7d8972ac60889	IncFIB,IncQ1,rep_cluster_2244	000095__NZ_CP014273_00094,000195__NC_013728_00014,CP033091_00053	MOBF	NC_017627_00068	MPF_F	NC_022651_00077,NC_010409_00124,NC_019094_00090,NC_017639_00094,NC_007675_00027,NC_017639_00100,NC_018966_00040,NC_010488_00021,NC_009837_00049,NC_013437_00116,08-5333_00200	MOBF	AF242367	conjugative	CP018994	0.00378594	Escherichia coli	AA176	AH856	family	Enterobacteriaceae	family	Enterobacteriaceae	-	-	-
2402-1H1	LLF	Long_Read	Ligation	Filtered	Unpolished	AA176	1	159407	51.66711625	89e984f086604c003c0ab5c6e6ef0588	IncFIA,IncFIB,IncFIC,IncQ1	000136__AP014877_00014,000095__NZ_CP014273_00094,AY458016,000195__NC_013728_00014	MOBF,MOBF,MOBF,MOBF,MOBF,MOBP	CP042640_00139,CP008715_00128,NC_017639_00103,NC_011980_00044,NC_011964_00125,NC_021819_00066	MPF_F	NC_022651_00077,NZ_CM001154_00091,NC_010409_00124,NC_017659_00099,NC_019094_00090,NC_017639_00094,NC_007675_00027,NC_017639_00100,NC_018966_00040,NC_010488_00021,NC_014615_00033,NC_010719_00096,NC_009378_00101,08-5333_00200	MOBF	KT325596	conjugative	CP012636	0.00544411	Escherichia coli	AA176	AH856	family	Enterobacteriaceae	family	Enterobacteriaceae	-	-	-
2402-1H1	LLUFMP	Long_Read	Ligation	Unfiltered	Medaka_Pilon	AA176	1	153332	51.60566614	59ea33772b798c34b45b7eb6bedf34d5	IncFIB,IncQ1,rep_cluster_2244	000095__NZ_CP014273_00094,000195__NC_013728_00014,CP033091_00053	MOBF	NC_017627_00068	MPF_F	NC_022651_00077,NC_010409_00124,NC_019094_00090,NC_017639_00094,NC_007675_00027,NC_017639_00100,NC_018966_00040,NC_010488_00021,NC_009837_00049,NC_013437_00116,08-5333_00200	MOBF	AF242367	conjugative	CP018994	0.00369655	Escherichia coli	AA176	AH856	family	Enterobacteriaceae	family	Enterobacteriaceae	-	-	-
2402-1H1	LLUFM	Long_Read	Ligation	Unfiltered	Medaka	AA176	1	159748	51.61692165	52839d53d9f8548a87998432e5d801c3	IncFIA,IncFIB,IncFIC,IncQ1	000136__AP014877_00014,000095__NZ_CP014273_00094,AY458016,000195__NC_013728_00014	MOBF,MOBF	NC_017627_00068,NC_011980_00044	MPF_F	NC_022651_00077,NZ_CM001154_00091,NC_010409_00124,NC_017659_00099,NC_019094_00090,NC_017639_00094,NC_007675_00027,NC_017639_00100,NC_018966_00040,NC_010488_00021,NC_014615_00033,NC_009837_00049,NC_013437_00116,NC_013507_00059,08-5333_00200	MOBF	KT325596	conjugative	CP012636	0.00467416	Escherichia coli	AA176	AH856	family	Enterobacteriaceae	family	Enterobacteriaceae	-	-	-
2402-1H1	LRFMP	Long_Read	Rapid	Filtered	Medaka_Pilon	AA176	1	130516	49.85135922	62ead6b27aae31136fea1cf1f1841a4e	IncFIB,rep_cluster_2244	000095__NZ_CP014273_00094,CP033091_00053	MOBF	NC_017627_00068	MPF_F	NC_009837_00049,NC_010488_00021,NC_018966_00040,NC_017639_00100,NC_007675_00027,NC_017639_00094,NC_019094_00090,NC_010409_00124,NC_022651_00077,NC_013437_00116,08-5333_00200	MOBF	AF242367	conjugative	CU928146	0.00399629	Escherichia coli S88	AA176	AH856	family	Enterobacteriaceae	family	Enterobacteriaceae	-	-	-
2402-1H1	LRFM	Long_Read	Rapid	Filtered	Medaka	AA176	1	130814	49.81424007	ef8dfa97fe37a4de8b5b8117beed60b0	IncFIA,IncFIB,IncFIC	000136__AP014877_00014,000095__NZ_CP014273_00094,CP014493_00001	MOBF,MOBF	MG904998_00124,AP018568_00098	MPF_F	NC_008460_00107,NC_009837_00049,NC_014615_00033,NC_010488_00021,NC_018966_00040,NC_017639_00100,NC_007675_00027,NC_017639_00094,NC_017659_00099,NC_010409_00124,NZ_CM001154_00091,NC_022651_00077,NC_013507_00059,08-5333_00200	MOBF	KP987215	conjugative	KY007017	0.00628226	Escherichia coli	AA176	AH856	family	Enterobacteriaceae	family	Enterobacteriaceae	-	-	-
2402-1H1	LRF	Long_Read	Rapid	Filtered	Unpolished	AA176	1	141354	49.55006579	5bcc07eb1dd162b3bd73ae43a63ce009	IncFIB,rep_cluster_2244	000095__NZ_CP014273_00094,CP033091_00053	MOBF,MOBF,MOBF,MOBF,MOBP	NC_011980_00044,NC_017639_00103,CP008715_00128,MF535908_00027,NC_021819_00066	MPF_F	NZ_CM001154_00067,NC_014615_00033,NC_010488_00021,NC_018966_00040,NC_017054_00096,NC_017639_00100,NC_007675_00027,NC_017639_00094,NC_019094_00090,NC_017659_00099,NC_010409_00124,NZ_CM001154_00091,NC_022651_00077,NC_013437_00116,08-5333_00200	MOBF	KT325596	conjugative	CP012113	0.00521614	Escherichia coli	AA176	AH856	family	Enterobacteriaceae	family	Enterobacteriaceae	-	-	-
2402-1H1	LRUFMP	Long_Read	Rapid	Unfiltered	Medaka_Pilon	AA176	1	131284	50.2148015	6c791f4f3f1e8b5ef519415851b2d617	IncFIB,rep_cluster_2244	000095__NZ_CP014273_00094,CP033091_00053	MOBF	NC_017627_00068	MPF_F	NC_022651_00077,NC_010409_00124,NC_019094_00090,NC_017639_00094,NC_007675_00027,NC_017639_00100,NC_018966_00040,NC_010488_00021,NC_009837_00049,NC_013437_00116,08-5333_00200	MOBF	AF242367	conjugative	CP033091	0.00433199	Escherichia coli DSM 30083 = JCM 1649 = ATCC 11775	AA176	AH856	family	Enterobacteriaceae	family	Enterobacteriaceae	-	-	-
2402-1H1	LRUFMP	Long_Read	Rapid	Unfiltered	Medaka_Pilon	AA176	1	131612	50.26517339	a798292edbc808b6a059a4df21245b6a	IncFIA,IncFIB,IncFIC	000136__AP014877_00014,000095__NZ_CP014273_00094,AY458016	MOBF,MOBF,MOBF,MOBF	AP018572_00011,CP008715_00128,CP023471_00010,NC_011980_00044	MPF_F	NC_022651_00077,NZ_CM001154_00091,NC_010409_00124,NC_019094_00090,NC_017639_00094,NC_007675_00027,NC_017639_00100,NC_017054_00096,NC_018966_00040,NC_010488_00021,NC_014615_00033,NC_017659_00099,NC_009837_00049,NC_013437_00116,08-5333_00200	MOBF	KT325596	conjugative	KY007017	0.00628226	Escherichia coli	AA176	AH856	family	Enterobacteriaceae	family	Enterobacteriaceae	-	-	-
2402-1H1	LRUF	Long_Read	Rapid	Unfiltered	Unpolished	AA176	1	141343	49.55745951	3b53287ebc56b487a5c82b69795821ae	IncFIB,rep_cluster_2244	000095__NZ_CP014273_00094,CP033091_00053	MOBF,MOBF,MOBF,MOBP	MF535908_00027,CP023471_00010,NC_017639_00103,NC_021819_00066	MPF_F	NC_022651_00077,NZ_CM001154_00091,NC_010409_00124,NC_017659_00099,NC_019094_00090,NC_017639_00094,NC_007675_00027,NC_017639_00100,NC_017054_00096,NC_018966_00040,NC_014615_00033,NZ_CM001154_00067,NC_013437_00116,08-5333_00200	MOBF	KT325596	conjugative	CP012113	0.00515153	Escherichia coli	AA176	AH856	family	Enterobacteriaceae	family	Enterobacteriaceae	-	-	-
2402-1H1	LLUF	Long_Read	Ligation	Unfiltered	Unpolished	AA176	1	159416	51.66482662	8bd359d71439a313ad41c1312666947b	IncFIA,IncFIB,IncFIC,IncQ1	000136__AP014877_00014,000095__NZ_CP014273_00094,AY458016,000195__NC_013728_00014	MOBF,MOBF,MOBF,MOBF,MOBP	MF535908_00027,NC_017639_00103,NC_011980_00044,NC_011964_00125,NC_021819_00066	MPF_F	NC_022651_00077,NZ_CM001154_00091,NC_010409_00124,NC_017659_00099,NC_019094_00090,NC_017639_00094,NC_007675_00027,NC_017639_00100,NC_018966_00040,NC_010488_00021,NC_014615_00033,NC_009378_00101,08-5333_00200	MOBF	KT325596	conjugative	CP012636	0.00511931	Escherichia coli	AA176	AH856	family	Enterobacteriaceae	family	Enterobacteriaceae	-	-	-
2402-1H1	HRF	Hybrid	Rapid	Unfiltered	Pilon	AA313	1	53023	50.7327009	6f32dfec8b3881e26e83aab80b026dcc	IncFIA,IncFII,rep_cluster_2313	000136__AP014877_00014,JN232517,CP025980_00001	-	-	-	-	-	-	non-mobilizable	CP024287	0.0388388	Escherichia albertii	AA313	-	genus	Escherichia	genus	Escherichia	-	-	-
2402-1H1	HRUF	Hybrid	Rapid	Unfiltered	Pilon	AA313	1	47617	50.23836025	0234608cbdbdd38a5b36fce2f94357b4	IncFIA,IncFII,rep_cluster_2313	000136__AP014877_00014,JN232517,CP025980_00001	-	-	-	-	-	-	non-mobilizable	CP024287	0.0421447	Escherichia albertii	AA313	-	genus	Escherichia	genus	Escherichia	-	-	-
2402-1H1	LRFMP	Long_Read	Rapid	Filtered	Medaka_Pilon	AA313	1	58212	51.4447193	60a0559bd1155c6fdc1b0fdfddc4c394	IncFIA,IncFIC,IncQ1,IncQ1,rep_cluster_2313	000136__AP014877_00014,AY458016,000195__NC_013728_00014,000192__AM183225_00009,CP025980_00001	-	-	-	-	-	-	non-mobilizable	CP024287	0.0427316	Escherichia albertii	AA313	-	genus	Escherichia	genus	Escherichia	-	-	-
2402-1H1	LRFM	Long_Read	Rapid	Filtered	Medaka	AA313	1	58133	51.33917052	0ded63181d2e4d4041a92a4786e6160e	IncFIC,IncQ1,IncQ1,rep_cluster_2232,rep_cluster_2313	AY458016,000195__NC_013728_00014,000192__AM183225_00009,CP031286_00006,CP025980_00001	-	-	-	-	-	-	non-mobilizable	CP024287	0.0450347	Escherichia albertii	AA313	-	genus	Escherichia	genus	Escherichia	-	-	-
2402-1H1	LRF	Long_Read	Rapid	Filtered	Unpolished	AA313	1	52921	50.53381455	e6f2d5ed3414953c618eefbc9679f887	IncFIA,rep_cluster_2313	000136__AP014877_00014,CP025980_00001	-	-	-	-	-	-	non-mobilizable	CP024287	0.0415686	Escherichia albertii	AA313	-	genus	Escherichia	genus	Escherichia	-	-	-
2402-1H1	LRUFMP	Long_Read	Rapid	Unfiltered	Medaka_Pilon	AA313	1	59110	51.56487904	7a7629c8e3b3c743ff75e7f3505eaf0d	IncFIA,IncQ1,rep_cluster_2313	000136__AP014877_00014,000195__NC_013728_00014,CP025980_00001	-	-	-	-	-	-	non-mobilizable	CP024287	0.0418553	Escherichia albertii	AA313	-	genus	Escherichia	genus	Escherichia	-	-	-
2402-1H1	LRUFMP	Long_Read	Rapid	Unfiltered	Medaka_Pilon	AA313	1	59032	51.45683697	323c10f2e948cee8d9e9379ea486ad3c	IncFIA,IncQ1,rep_cluster_2313	000136__AP014877_00014,000195__NC_013728_00014,CP025980_00001	-	-	-	-	-	-	non-mobilizable	CP024287	0.0460045	Escherichia albertii	AA313	-	genus	Escherichia	genus	Escherichia	-	-	-
2402-1H1	LRUF	Long_Read	Rapid	Unfiltered	Unpolished	AA313	1	53733	50.58716245	e8be96670984182b795ecb5fa0b3d9a3	IncFIA,IncFII,rep_cluster_2313	000136__AP014877_00014,JN232517,CP025980_00001	-	-	-	-	-	-	non-mobilizable	CP024287	0.0417116	Escherichia albertii	AA313	-	genus	Escherichia	genus	Escherichia	-	-	-
2402-1H1	LLFM	Long_Read	Ligation	Filtered	Medaka	AA378	1	94400	48.26059322	2fe8e3898ceff7134baf94ffabf0d0f8	IncY	000230__CP009168_00001	-	-	-	-	-	-	non-mobilizable	MH844525	0.0240597	Escherichia coli	AA378	AI386	family	Enterobacteriaceae	family	Enterobacteriaceae	genus	Escherichia	28031198
2402-1H1	LLFMP	Long_Read	Ligation	Filtered	Medaka_Pilon	AA378	1	94390	48.26570611	2428b0c1d796c4a0af7f4669e9a9431f	IncY	000230__CP009168_00001	-	-	-	-	-	-	non-mobilizable	MH844525	0.0238299	Escherichia coli	AA378	AI386	family	Enterobacteriaceae	family	Enterobacteriaceae	genus	Escherichia	28031198
2402-1H1	LLF	Long_Read	Ligation	Filtered	Unpolished	AA378	1	94221	48.3045181	3cec9d2e7005e4e4480fc786daf15400	IncY	000230__CP009168_00001	-	-	-	-	-	-	non-mobilizable	CP022733	0.0242142	Escherichia coli	AA378	AI389	family	Enterobacteriaceae	family	Enterobacteriaceae	genus	Escherichia	28031198
2402-1H1	LLUFMP	Long_Read	Ligation	Unfiltered	Medaka_Pilon	AA378	1	94391	48.26731362	11c466f2cd97efda2cf5cb75b221ddc9	IncY	000230__CP009168_00001	-	-	-	-	-	-	non-mobilizable	MH844525	0.0242142	Escherichia coli	AA378	AI386	family	Enterobacteriaceae	family	Enterobacteriaceae	genus	Escherichia	28031198
2402-1H1	LLUFM	Long_Read	Ligation	Unfiltered	Medaka	AA378	1	94399	48.26110446	292611257d499c792c78f6ab9254fd71	IncY	000230__CP009168_00001	-	-	-	-	-	-	non-mobilizable	MH844525	0.0243695	Escherichia coli	AA378	AI386	family	Enterobacteriaceae	family	Enterobacteriaceae	genus	Escherichia	28031198
2402-1H1	LLUF	Long_Read	Ligation	Unfiltered	Unpolished	AA378	1	94218	48.30711754	ff612336991f7533269bb1c70edabaaa	IncY	000230__CP009168_00001	-	-	-	-	-	-	non-mobilizable	MH844525	0.0244475	Escherichia coli	AA378	AI386	family	Enterobacteriaceae	family	Enterobacteriaceae	genus	Escherichia	28031198
2402-1H1	LLFM	Long_Read	Ligation	Filtered	Medaka	AB233	1	32969	41.25997149	2ff77e7b9e29a526d46194f1680dff28	IncX1	000215__KC853434_00019	MOBP	NC_019096_00001	MPF_T	NC_023277_00163,NC_013503_00034,NC_019138_00026,NC_019067_00043,NC_010860_00022,NC_019047_00035	-	-	conjugative	EU219533	0.0042398	Salmonella enterica subsp. enterica serovar Enteritidis	AB233	AJ924	order	Enterobacterales	order	Enterobacterales	family	Enterobacteriaceae	21625636; 22470007
2402-1H1	LLFMP	Long_Read	Ligation	Filtered	Medaka_Pilon	AB233	1	32967	41.2382079	7ce1b7d4cccea3a46295a98c007f03e5	IncX1	000215__KC853434_00019	MOBP	NC_019096_00001	MPF_T	NC_023277_00163,NC_013503_00034,NC_019138_00026,NC_019067_00043,NC_010860_00022,NC_019047_00035	-	-	conjugative	EU219533	0.00495906	Salmonella enterica subsp. enterica serovar Enteritidis	AB233	AJ924	order	Enterobacterales	order	Enterobacterales	family	Enterobacteriaceae	21625636; 22470007
2402-1H1	LLF	Long_Read	Ligation	Filtered	Unpolished	AB233	1	32873	41.32570803	c87c10337d2b89d1f89c70b73184a4f3	IncX1	000215__KC853434_00019	MOBP	NC_019096_00001	MPF_T	NC_023277_00163,NC_013503_00034,NC_019138_00026,NC_019067_00043,NC_010860_00022,NC_019047_00035	-	-	conjugative	EU219533	0.00473708	Salmonella enterica subsp. enterica serovar Enteritidis	AB233	AJ924	order	Enterobacterales	order	Enterobacterales	family	Enterobacteriaceae	21625636; 22470007
2402-1H1	LLUFMP	Long_Read	Ligation	Unfiltered	Medaka_Pilon	AB233	1	32940	41.21432908	6955e41acc79648440ec30ba9e2da756	IncX1	000215__KC853434_00019	MOBP	NC_020552_00059	MPF_T	NC_017624_00009,NC_010860_00022,NC_019067_00043,NC_019138_00026,NC_013503_00034,NC_023277_00163	-	-	conjugative	EU219533	0.00502299	Salmonella enterica subsp. enterica serovar Enteritidis	AB233	AJ924	order	Enterobacterales	order	Enterobacterales	family	Enterobacteriaceae	21625636; 22470007
2402-1H1	LLUFM	Long_Read	Ligation	Unfiltered	Medaka	AB233	1	32942	41.23307632	782e6e01ac6efad3a1787e7fab850a27	IncX1	000215__KC853434_00019	MOBP	NC_020552_00059	MPF_T	NC_017624_00009,NC_010860_00022,NC_019067_00043,NC_019138_00026,NC_013503_00034,NC_023277_00163	-	-	conjugative	EU219533	0.00430121	Salmonella enterica subsp. enterica serovar Enteritidis	AB233	AJ924	order	Enterobacterales	order	Enterobacterales	family	Enterobacteriaceae	21625636; 22470007
2402-1H1	LLUF	Long_Read	Ligation	Unfiltered	Unpolished	AB233	1	32834	41.29865383	fc29ba7b3c80c12e15bb70537d2b9db1	IncX1	000215__KC853434_00019	MOBP	NC_019096_00001	MPF_T	NC_017624_00009,NC_010860_00022,NC_019067_00043,NC_019138_00026,NC_013503_00034,NC_023277_00163	-	-	conjugative	EU219533	0.00476862	Salmonella enterica subsp. enterica serovar Enteritidis	AB233	AJ924	order	Enterobacterales	order	Enterobacterales	family	Enterobacteriaceae	21625636; 22470007
2402-1H1	LLFM	Long_Read	Ligation	Filtered	Medaka	AB690	3	6903	41.34434304	b14f767d35d3ee3f1bbbecfa2c58f8a5	Col(MG828)	NC_008486	-	-	-	-	-	-	non-mobilizable	CP005932	0.0275126	Escherichia coli APEC IMT5155	AB690	AK570	order	Enterobacterales	order	Enterobacterales	genus	Escherichia	30761100
2402-1H1	LLFMP	Long_Read	Ligation	Filtered	Medaka_Pilon	AB690	3	6901	41.34183452	9f3cb730f971114e3aad3723143566d5	Col(MG828)	NC_008486	-	-	-	-	-	-	non-mobilizable	CP005932	0.0240597	Escherichia coli APEC IMT5155	AB690	AK570	order	Enterobacterales	order	Enterobacterales	genus	Escherichia	30761100
2402-1H1	LLF	Long_Read	Ligation	Filtered	Unpolished	AB690	3	6877	41.38432456	c00a87a2911634e91a72cf0ba478b31c	Col(MG828)	NC_008486	-	-	-	-	-	-	non-mobilizable	CP005932	0.0291421	Escherichia coli APEC IMT5155	AB690	AK570	order	Enterobacterales	order	Enterobacterales	genus	Escherichia	30761100
2402-1H1	LLUFMP	Long_Read	Ligation	Unfiltered	Medaka_Pilon	AB690	3	11034	44.62570237	8dd4bedb698ad50bf630fdebc1bd0620	Col(MG828)	NC_008486	-	-	-	-	-	-	non-mobilizable	CP005932	0.0501998	Escherichia coli APEC IMT5155	AB690	-	order	Enterobacterales	order	Enterobacterales	genus	Escherichia	30761100
2402-1H1	LLUFM	Long_Read	Ligation	Unfiltered	Medaka	AB690	3	11043	44.64366567	35224a637463b6c011de0da90f42f0e4	-	-	-	-	-	-	-	-	non-mobilizable	CP005932	0.0593303	Escherichia coli APEC IMT5155	AB690	-	genus	Escherichia	genus	Escherichia	-	-	-
2402-1H1	LLUF	Long_Read	Ligation	Unfiltered	Unpolished	AB690	3	11003	44.67872398	a445b8028a339ece684087bee550c127	-	-	-	-	-	-	-	-	non-mobilizable	CP005932	0.0595738	Escherichia coli APEC IMT5155	AB690	-	genus	Escherichia	genus	Escherichia	-	-	-
2402-1H1	HLF	Hybrid	Ligation	Filtered	Pilon	AB714	1	23464	50.05966587	5f1a5a8b0b2838344057dab31cdf8795	-	-	-	-	-	-	-	-	non-mobilizable	CP022453	0.052714	Salmonella enterica subsp. enterica serovar Indiana	AB714	-	family	Enterobacteriaceae	family	Enterobacteriaceae	-	-	-
2402-1H1	HLUF	Hybrid	Ligation	Unfiltered	Pilon	AB714	1	23464	50.06392772	cf5a04174ed0c6bfb630bc5019100ee0	-	-	-	-	-	-	-	-	non-mobilizable	CP022453	0.0525139	Salmonella enterica subsp. enterica serovar Indiana	AB714	-	family	Enterobacteriaceae	family	Enterobacteriaceae	-	-	-
2402-1H1	LLFM	Long_Read	Ligation	Filtered	Medaka	AC509	1	6662	48.52897028	5d221a6ee8a4d6566e136953d20fd3e9	rep_cluster_2350	CP035723_00002	MOBP	NC_022662_00003	-	-	MOBP	MF083142	mobilizable	CP019025	0.00402654	Escherichia coli	AC509	AL724	multi-phylla	Actinobacteria,Bacteroidetes,Firmicutes,Proteobacteria	multi-phylla	Actinobacteria,Bacteroidetes,Firmicutes,Proteobacteria	genus	Escherichia	6263753; 17122402; 26802429
2402-1H1	LLFMP	Long_Read	Ligation	Filtered	Medaka_Pilon	AC509	1	6659	48.65595435	446146f11f7783ca31b62d719c2d1122	rep_cluster_2350	CP035723_00002	MOBP	NC_019076_00002	-	-	MOBP	MF083142	mobilizable	CP019025	0.0114419	Escherichia coli	AC509	AL724	multi-phylla	Actinobacteria,Bacteroidetes,Firmicutes,Proteobacteria	multi-phylla	Actinobacteria,Bacteroidetes,Firmicutes,Proteobacteria	genus	Escherichia	6263753; 17122402; 26802429
2402-1H1	LLF	Long_Read	Ligation	Filtered	Unpolished	AC509	1	6634	48.65842629	8707847399f64dab1f865463d9331797	rep_cluster_2350	CP035723_00002	MOBP,MOBP	NC_017321_00002,NC_019076_00002	-	-	MOBP	MF083142	mobilizable	CP019025	0.00524853	Escherichia coli	AC509	AL724	multi-phylla	Actinobacteria,Bacteroidetes,Firmicutes,Proteobacteria	multi-phylla	Actinobacteria,Bacteroidetes,Firmicutes,Proteobacteria	genus	Escherichia	6263753; 17122402; 26802429
2402-1H1	HLUF	Hybrid	Ligation	Unfiltered	Pilon	novel_bffed22aa7581f584083d6fc0af91ea5	2	18880	49.66101695	bffed22aa7581f584083d6fc0af91ea5	IncFIA,IncFII,rep_cluster_2313	000136__AP014877_00014,JN232517,CP025980_00001	-	-	-	-	-	-	non-mobilizable	CP043740	0.0737105	Escherichia coli	novel_bffed22aa7581f584083d6fc0af91ea5	-	genus	Escherichia	genus	Escherichia	-	-	-
2402-1H1	HLF	Hybrid	Ligation	Filtered	Pilon	novel_d22f9a581621d0dd6e78c167f53c3623	2	13834	50.0216857	d22f9a581621d0dd6e78c167f53c3623	rep_cluster_2313	CP025980_00001	-	-	-	-	-	-	non-mobilizable	CP043740	0.0770708	Escherichia coli	novel_d22f9a581621d0dd6e78c167f53c3623	-	genus	Escherichia	genus	Escherichia	-	-	-
3862-S2	HLF	Hybrid	Ligation	Filtered	Pilon	AA176	15	138222	49.3503205	86ca53e997fbaa8185885a8653d2d80a	IncFIA,IncFII,IncFIB,rep_cluster_2244	000136__AP014877_00014,JN232517,000095__NZ_CP014273_00094,CP033091_00053	MOBF	NC_017627_00068	MPF_F	NC_009837_00049,NC_022651_00077,NC_010409_00124,NC_019094_00090,NC_017639_00094,NC_007675_00027,NC_017639_00100,NC_018966_00040,NC_010488_00021,NC_013437_00116,08-5333_00200	MOBF	AF242367	conjugative	CU928146	0.00381583	Escherichia coli S88	AA176	AH856	order	Enterobacterales	order	Enterobacterales	order	Enterobacterales	11254626; 30761100; 19482926; 15781495; 20851899; 16257053
3862-S2	HLUF	Hybrid	Ligation	Unfiltered	Pilon	AA176	15	143277	49.7127941	4651528fc8174125108c938ac7393f60	IncFIA,IncFII,IncFIB,rep_cluster_2244	000136__AP014877_00014,JN232517,000095__NZ_CP014273_00094,CP033091_00053	MOBF	NC_017627_00068	MPF_F	NC_009837_00049,NC_010488_00021,NC_018966_00040,NC_017639_00100,NC_007675_00027,NC_017639_00094,NC_019094_00090,NC_010409_00124,NC_022651_00077,NC_013437_00116,08-5333_00200	MOBF	AF242367	conjugative	CU928146	0.00476862	Escherichia coli S88	AA176	AH856	order	Enterobacterales	order	Enterobacterales	order	Enterobacterales	11254626; 30761100; 19482926; 15781495; 20851899; 16257053
3862-S2	HRF	Hybrid	Rapid	Filtered	Pilon	AA176	1	141620	49.6787177	4c1fd75e920020f6f3d0a340384f78ca	IncFIB,rep_cluster_2244	000095__NZ_CP014273_00094,CP033091_00053	MOBF	NC_017627_00068	MPF_F	NC_009837_00049,NC_010488_00021,NC_018966_00040,NC_017639_00100,NC_007675_00027,NC_017639_00094,NC_019094_00090,NC_010409_00124,NC_022651_00077,NC_013437_00116,08-5333_00200	MOBF	AF242367	conjugative	CU928146	0.0028554	Escherichia coli S88	AA176	AH856	family	Enterobacteriaceae	family	Enterobacteriaceae	-	-	-
3862-S2	HRUF	Hybrid	Rapid	Unfiltered	Pilon	AA176	1	141597	49.65571304	0436ce8050825aa6d6ed9eb389ea4f58	IncFIB,rep_cluster_2244	000095__NZ_CP014273_00094,CP033091_00053	MOBF	NC_017627_00068	MPF_F	NC_022651_00077,NC_010409_00124,NC_019094_00090,NC_017639_00094,NC_007675_00027,NC_017639_00100,NC_018966_00040,NC_010488_00021,NC_009837_00049,NC_013437_00116,08-5333_00200	MOBF	AF242367	conjugative	CU928146	0.00299754	Escherichia coli S88	AA176	AH856	family	Enterobacteriaceae	family	Enterobacteriaceae	-	-	-
3862-S2	LRFMP	Long_Read	Rapid	Filtered	Medaka_Pilon	AA176	1	141846	49.60591064	e0a4e5d46cc503a503b79d8331b69dcd	IncFIB,rep_cluster_2244	000095__NZ_CP014273_00094,CP033091_00053	MOBF	NC_017627_00068	MPF_F	NC_009837_00049,NC_010488_00021,NC_018966_00040,NC_017639_00100,NC_007675_00027,NC_017639_00094,NC_019094_00090,NC_010409_00124,NC_022651_00077,NC_013437_00116,08-5333_00200	MOBF	AF242367	conjugative	CU928146	0.00351914	Escherichia coli S88	AA176	AH856	family	Enterobacteriaceae	family	Enterobacteriaceae	-	-	-
3862-S2	LRFM	Long_Read	Rapid	Filtered	Medaka	AA176	1	142667	49.28119327	bf1feddb5e8fa4c927d28e4fa1cb2cb8	IncFIB,rep_cluster_2244	000095__NZ_CP014273_00094,CP033091_00053	MOBP	NC_021819_00066	MPF_F	NC_014615_00033,NC_019000_00022,NC_017639_00094,NC_019037_00043,NC_017627_00069	MOBF	KT325596	conjugative	CU928146	0.0214305	Escherichia coli S88	AA176	AH856	order	Enterobacterales	order	Enterobacterales	-	-	-
3862-S2	LRF	Long_Read	Rapid	Filtered	Unpolished	AA176	1	141540	49.60576515	a8e324298f30fc936da25dfc8995cfc0	IncFIB,rep_cluster_2244	000095__NZ_CP014273_00094,CP033091_00053	MOBF,MOBF,MOBF,MOBP	MF535908_00027,NC_017639_00103,AP018568_00098,NC_021819_00066	MPF_F	NC_022651_00077,NZ_CM001154_00091,NC_010409_00124,NC_017659_00099,NC_017639_00094,NC_007675_00027,NC_017639_00100,NC_018966_00040,NC_010488_00021,NC_009837_00049,NC_008460_00107,NC_013437_00116,08-5333_00200	MOBF	KT325596	conjugative	CU928146	0.00430121	Escherichia coli S88	AA176	AH856	family	Enterobacteriaceae	family	Enterobacteriaceae	-	-	-
3862-S2	LRUFMP	Long_Read	Rapid	Unfiltered	Medaka_Pilon	AA176	1	141843	49.59215471	d66fe892d1041a8170f1c435a54b9ccf	IncFIB,rep_cluster_2244	000095__NZ_CP014273_00094,CP033091_00053	MOBF	NC_017627_00068	MPF_F	NC_022651_00077,NC_010409_00124,NC_019094_00090,NC_017639_00094,NC_007675_00027,NC_017639_00100,NC_018966_00040,NC_010488_00021,NC_009837_00049,NC_013437_00116,08-5333_00200	MOBF	AF242367	conjugative	CU928146	0.00369655	Escherichia coli S88	AA176	AH856	family	Enterobacteriaceae	family	Enterobacteriaceae	-	-	-
3862-S2	LRUFM	Long_Read	Rapid	Unfiltered	Medaka	AA176	1	142832	49.25996975	814741fd295ab702668720566e2da956	IncFIB,IncFIC,rep_cluster_2244	000095__NZ_CP014273_00094,AY458016,CP033091_00053	MOBP	NC_021819_00066	MPF_F	NC_017659_00099,NC_018966_00040,NC_014615_00033,NC_019072_00073	MOBF	KT325596	conjugative	CU928146	0.0230043	Escherichia coli S88	AA176	AH856	order	Enterobacterales	order	Enterobacterales	-	-	-
3862-S2	LRUF	Long_Read	Rapid	Unfiltered	Unpolished	AA176	1	141321	49.54394605	a67affe6fd5cfdd5f25d164161010f0c	IncFIB,rep_cluster_2244	000095__NZ_CP014273_00094,CP033091_00053	MOBF,MOBF,MOBF,MOBF,MOBP	CP042640_00139,CP008715_00128,NC_017639_00103,NC_011980_00044,NC_021819_00066	MPF_F	NC_022651_00077,NZ_CM001154_00091,NC_010409_00124,NC_017659_00099,NC_017639_00094,NC_007675_00027,NC_017639_00100,NC_018966_00040,NC_014615_00033,NC_010719_00096,NC_009378_00101,NC_019072_00073	MOBF	KT325596	conjugative	CU928146	0.00547692	Escherichia coli S88	AA176	AH856	family	Enterobacteriaceae	family	Enterobacteriaceae	-	-	-
3862-S2	HRF	Hybrid	Rapid	Filtered	Pilon	AA313	1	53023	50.7327009	6f32dfec8b3881e26e83aab80b026dcc	IncFIA,IncFII,rep_cluster_2313	000136__AP014877_00014,JN232517,CP025980_00001	-	-	-	-	-	-	non-mobilizable	CP024287	0.0388388	Escherichia albertii	AA313	-	genus	Escherichia	genus	Escherichia	-	-	-
3862-S2	HRUF	Hybrid	Rapid	Unfiltered	Pilon	AA313	1	53014	50.68472479	8a45bd909554ec120f6c3531a88d16c2	IncFIA,rep_cluster_2313	000136__AP014877_00014,CP025980_00001	-	-	-	-	-	-	non-mobilizable	CP024287	0.0391011	Escherichia albertii	AA313	-	genus	Escherichia	genus	Escherichia	-	-	-
3862-S2	LRFMP	Long_Read	Rapid	Filtered	Medaka_Pilon	AA313	1	53153	50.4769251	ef46649b46ebad775521c25c1cf61a2d	IncFIA,rep_cluster_2313	000136__AP014877_00014,CP025980_00001	-	-	-	-	-	-	non-mobilizable	CP024287	0.0399018	Escherichia albertii	AA313	-	genus	Escherichia	genus	Escherichia	-	-	-
3862-S2	LRF	Long_Read	Rapid	Filtered	Unpolished	AA313	1	53026	50.60159167	f42ae4de3ad15627a075e4ae18099932	IncFIA,IncFII,rep_cluster_2313	000136__AP014877_00014,JN232517,CP025980_00001	-	-	-	-	-	-	non-mobilizable	CP024287	0.0399018	Escherichia albertii	AA313	-	genus	Escherichia	genus	Escherichia	-	-	-
3862-S2	LRUFMP	Long_Read	Rapid	Unfiltered	Medaka_Pilon	AA313	1	53148	50.47414766	3fd15d3b6e704e98915e57b1340c8074	IncFIA,rep_cluster_2313	000136__AP014877_00014,CP025980_00001	-	-	-	-	-	-	non-mobilizable	CP024287	0.0397669	Escherichia albertii	AA313	-	genus	Escherichia	genus	Escherichia	-	-	-
3862-S2	LRUF	Long_Read	Rapid	Unfiltered	Unpolished	AA313	1	52933	50.5374719	7eaea6e398eeb5dc718cd2bc659bc62e	IncFIA,rep_cluster_2313	000136__AP014877_00014,CP025980_00001	-	-	-	-	-	-	non-mobilizable	CP024287	0.040724	Escherichia albertii	AA313	-	genus	Escherichia	genus	Escherichia	-	-	-
3862-S2	LLFM	Long_Read	Ligation	Filtered	Medaka	AA664	1	4357	53.72963048	667a4f6579dbede36e1d9ed67ddeb6b0	rep_cluster_2350	CP041342_00001	-	-	-	-	MOBP	NC_014477	mobilizable	CP011006	0.00492718	Psychromicrobium lacuslunae	AA664	AI937	multi-phylla	Actinobacteria,Bacteroidetes,Firmicutes,Proteobacteria	multi-phylla	Actinobacteria,Bacteroidetes,Firmicutes,Proteobacteria	genus	Escherichia	6263753; 17122402; 26802429
3862-S2	LLFMP	Long_Read	Ligation	Filtered	Medaka_Pilon	AA664	1	4359	53.65909612	2153f5d5c6db82774bbad76512d211f1	rep_cluster_2350	CP041342_00001	-	-	-	-	MOBP	KY421937	mobilizable	CP011006	0.0113529	Psychromicrobium lacuslunae	AA664	AI937	multi-phylla	Actinobacteria,Bacteroidetes,Firmicutes,Proteobacteria	multi-phylla	Actinobacteria,Bacteroidetes,Firmicutes,Proteobacteria	genus	Escherichia	6263753; 17122402; 26802429
3862-S2	LLF	Long_Read	Ligation	Filtered	Unpolished	AA664	1	4353	53.73305766	d6a3ab9bdfee51f88dfc9e3bd9223dfc	rep_cluster_2350	CP041342_00001	-	-	-	-	MOBP	NC_014477	mobilizable	CP011006	0.00564181	Psychromicrobium lacuslunae	AA664	AI937	multi-phylla	Actinobacteria,Bacteroidetes,Firmicutes,Proteobacteria	multi-phylla	Actinobacteria,Bacteroidetes,Firmicutes,Proteobacteria	genus	Escherichia	6263753; 17122402; 26802429
3862-S2	LLUFMP	Long_Read	Ligation	Unfiltered	Medaka_Pilon	AA664	1	4355	53.66245695	09a930b26f74a66bf86e1122bdbd7faa	rep_cluster_2350	CP041342_00001	-	-	-	-	MOBP	KY421937	mobilizable	CP011006	0.0113529	Psychromicrobium lacuslunae	AA664	AI937	multi-phylla	Actinobacteria,Bacteroidetes,Firmicutes,Proteobacteria	multi-phylla	Actinobacteria,Bacteroidetes,Firmicutes,Proteobacteria	genus	Escherichia	6263753; 17122402; 26802429
3862-S2	LLUFM	Long_Read	Ligation	Unfiltered	Medaka	AA664	1	4353	53.73305766	fb34a4684d7be8177cdb9d3b42fbeda5	rep_cluster_2350	CP041342_00001	-	-	-	-	MOBP	NC_014477	mobilizable	CP011006	0.00492718	Psychromicrobium lacuslunae	AA664	AI937	multi-phylla	Actinobacteria,Bacteroidetes,Firmicutes,Proteobacteria	multi-phylla	Actinobacteria,Bacteroidetes,Firmicutes,Proteobacteria	genus	Escherichia	6263753; 17122402; 26802429
3862-S2	LLUF	Long_Read	Ligation	Unfiltered	Unpolished	AA664	1	4349	53.75948494	1c2f2e60b4c0254337d4980c59b30b63	rep_cluster_2350	CP041342_00001	-	-	-	-	MOBP	NC_014477	mobilizable	CP011006	0.00557568	Psychromicrobium lacuslunae	AA664	AI937	multi-phylla	Actinobacteria,Bacteroidetes,Firmicutes,Proteobacteria	multi-phylla	Actinobacteria,Bacteroidetes,Firmicutes,Proteobacteria	genus	Escherichia	6263753; 17122402; 26802429
3862-S2	HLF	Hybrid	Ligation	Filtered	Pilon	AB714	1	19188	47.91015218	a3afa2d2f5c20e4bed57f2574489603b	-	-	-	-	-	-	-	-	non-mobilizable	CP022453	0.0498292	Salmonella enterica subsp. enterica serovar Indiana	AB714	-	family	Enterobacteriaceae	family	Enterobacteriaceae	-	-	-
3862-S2	HLUF	Hybrid	Ligation	Unfiltered	Pilon	AB714	1	19188	47.91015218	d3effcb4e2871f8d8e22071bf29023d2	-	-	-	-	-	-	-	-	non-mobilizable	CP022453	0.0496454	Salmonella enterica subsp. enterica serovar Indiana	AB714	-	family	Enterobacteriaceae	family	Enterobacteriaceae	-	-	-
3862-S2	HLF	Hybrid	Ligation	Filtered	Pilon	novel_2322954e0f000185b3ba09930f34b0b6	1	11993	49.57892104	2322954e0f000185b3ba09930f34b0b6	rep_cluster_2313	CP025980_00001	-	-	-	-	-	-	non-mobilizable	CP043740	0.080322	Escherichia coli	novel_2322954e0f000185b3ba09930f34b0b6	-	genus	Escherichia	genus	Escherichia	-	-	-
3862-S2	HLUF	Hybrid	Ligation	Unfiltered	Pilon	novel_3af6fdd16efdea36d5133ff83db1e75b	1	11993	49.57892104	3af6fdd16efdea36d5133ff83db1e75b	rep_cluster_2313	CP025980_00001	-	-	-	-	-	-	non-mobilizable	CP043740	0.0799006	Escherichia coli	novel_3af6fdd16efdea36d5133ff83db1e75b	-	genus	Escherichia	genus	Escherichia	-	-	-
3862-S2	LRFM	Long_Read	Rapid	Filtered	Medaka	novel_8b26a5561d3c7fe6f50aa07ffc17fb81	1	53599	49.98973861	8b26a5561d3c7fe6f50aa07ffc17fb81	IncFIA,rep_cluster_2313	000136__AP014877_00014,CP025980_00001	-	-	-	-	-	-	non-mobilizable	CP024287	0.0656822	Escherichia albertii	novel_8b26a5561d3c7fe6f50aa07ffc17fb81	-	-	-	-	-	-	-	-
3862-S2	LRUFM	Long_Read	Rapid	Unfiltered	Medaka	novel_99544529fdcb38c44b82220d786a6278	1	53686	49.92363	99544529fdcb38c44b82220d786a6278	IncFIA,rep_cluster_2313	000136__AP014877_00014,CP025980_00001	-	-	-	-	-	-	non-mobilizable	CP024287	0.0637124	Escherichia albertii	novel_99544529fdcb38c44b82220d786a6278	-	-	-	-	-	-	-	-
0205-3S1	HLF	Hybrid	Ligation	Filtered	Pilon	AA176	1	159736	51.50498322	5e08222a54918f9f2ddb70b8c031e159	IncFIA,IncFIB,IncFIC,IncQ1	000136__AP014877_00014,000095__NZ_CP014273_00094,CP014493_00001,000195__NC_013728_00014	MOBF	NC_017627_00068	MPF_F	NC_009837_00049,NC_010488_00021,NC_018966_00040,NC_017639_00100,NC_007675_00027,NC_017639_00094,NC_019094_00090,NC_010409_00124,NC_022651_00077,NC_013437_00116,08-5333_00200	MOBF	AF242367	conjugative	CP012636	0.00123693	Escherichia coli	AA176	AH856	family	Enterobacteriaceae	family	Enterobacteriaceae	-	-	-
0205-3S1	HLUF	Hybrid	Ligation	Unfiltered	Pilon	AA176	1	159736	51.50435719	0e1813a0b80244875f87ffb81f1a54e7	IncFIA,IncFIB,IncFIC,IncQ1	000136__AP014877_00014,000095__NZ_CP014273_00094,CP014493_00001,000195__NC_013728_00014	MOBF	NC_017627_00068	MPF_F	NC_009837_00049,NC_010488_00021,NC_018966_00040,NC_017639_00100,NC_007675_00027,NC_017639_00094,NC_019094_00090,NC_010409_00124,NC_022651_00077,NC_013437_00116,08-5333_00200	MOBF	AF242367	conjugative	CP012636	0.00123693	Escherichia coli	AA176	AH856	family	Enterobacteriaceae	family	Enterobacteriaceae	-	-	-
0205-3S1	HRF	Hybrid	Rapid	Filtered	Pilon	AA176	1	159736	51.50435719	0e1813a0b80244875f87ffb81f1a54e7	IncFIA,IncFIB,IncFIC,IncQ1	000136__AP014877_00014,000095__NZ_CP014273_00094,CP014493_00001,000195__NC_013728_00014	MOBF	NC_017627_00068	MPF_F	NC_009837_00049,NC_010488_00021,NC_018966_00040,NC_017639_00100,NC_007675_00027,NC_017639_00094,NC_019094_00090,NC_010409_00124,NC_022651_00077,NC_013437_00116,08-5333_00200	MOBF	AF242367	conjugative	CP012636	0.00123693	Escherichia coli	AA176	AH856	family	Enterobacteriaceae	family	Enterobacteriaceae	-	-	-
0205-3S1	HRUF	Hybrid	Rapid	Unfiltered	Pilon	AA176	1	159736	51.50435719	0e1813a0b80244875f87ffb81f1a54e7	IncFIA,IncFIB,IncFIC,IncQ1	000136__AP014877_00014,000095__NZ_CP014273_00094,CP014493_00001,000195__NC_013728_00014	MOBF	NC_017627_00068	MPF_F	NC_009837_00049,NC_010488_00021,NC_018966_00040,NC_017639_00100,NC_007675_00027,NC_017639_00094,NC_019094_00090,NC_010409_00124,NC_022651_00077,NC_013437_00116,08-5333_00200	MOBF	AF242367	conjugative	CP012636	0.00123693	Escherichia coli	AA176	AH856	family	Enterobacteriaceae	family	Enterobacteriaceae	-	-	-
0205-3S1	LLFM	Long_Read	Ligation	Filtered	Medaka	AA176	1	159745	51.620395	346af0a130f7cae80a1ba3921207375e	IncFIA,IncFIB,IncFIC,IncQ1	000136__AP014877_00014,000095__NZ_CP014273_00094,AY458016,000195__NC_013728_00014	MOBF,MOBF	NC_017627_00068,NC_011980_00044	MPF_F	NC_022651_00077,NZ_CM001154_00091,NC_010409_00124,NC_019000_00022,NC_019094_00090,NC_017639_00094,NC_007675_00027,NC_017639_00100,NC_018966_00040,NC_010488_00021,NC_014615_00033,NC_017659_00099,NC_008460_00107,NC_013437_00116,NC_013507_00059	MOBF	KT325596	conjugative	CP012636	0.00508714	Escherichia coli	AA176	AH856	family	Enterobacteriaceae	family	Enterobacteriaceae	-	-	-
0205-3S1	LLFMP	Long_Read	Ligation	Filtered	Medaka_Pilon	AA176	1	159726	51.52511175	98d77d2c3de749fd7e191f4a6ccb1818	IncFIA,IncFIB,IncFIC,IncQ1	000136__AP014877_00014,000095__NZ_CP014273_00094,AY458016,000195__NC_013728_00014	MOBF	NC_017627_00068	MPF_F	NC_022651_00077,NC_010409_00124,NC_019094_00090,NC_017639_00094,NC_007675_00027,NC_017639_00100,NC_018966_00040,NC_010488_00021,NC_009837_00049,NC_013437_00116,08-5333_00200	MOBF	AF242367	conjugative	CP012636	0.00139189	Escherichia coli	AA176	AH856	family	Enterobacteriaceae	family	Enterobacteriaceae	-	-	-
0205-3S1	LLF	Long_Read	Ligation	Filtered	Unpolished	AA176	1	159407	51.6683709	62023c0041a3517af8f40bed69e04ff9	IncFIA,IncFIB,IncFIC,IncQ1	000136__AP014877_00014,000095__NZ_CP014273_00094,AY458016,000195__NC_013728_00014	MOBF,MOBF,MOBF,MOBF,MOBF,MOBP	CP042640_00139,CP008715_00128,NC_017639_00103,NC_011980_00044,NC_011964_00125,NC_021819_00066	MPF_F	NC_022651_00077,NZ_CM001154_00091,NC_010409_00124,NC_017659_00099,NC_019094_00090,NC_017639_00094,NC_007675_00027,NC_017639_00100,NC_018966_00040,NC_010488_00021,NC_014615_00033,NC_010719_00096,NC_009378_00101,08-5333_00200	MOBF	KT325596	conjugative	CP012636	0.00547692	Escherichia coli	AA176	AH856	family	Enterobacteriaceae	family	Enterobacteriaceae	-	-	-
0205-3S1	LLUFMP	Long_Read	Ligation	Unfiltered	Medaka_Pilon	AA176	1	159722	51.5226456	320f0c614aa509450fcacacf2e2dc6a7	IncFIA,IncFIB,IncFIC,IncQ1	000136__AP014877_00014,000095__NZ_CP014273_00094,AY458016,000195__NC_013728_00014	MOBF	NC_017627_00068	MPF_F	NC_022651_00077,NC_010409_00124,NC_019094_00090,NC_017639_00094,NC_007675_00027,NC_017639_00100,NC_018966_00040,NC_010488_00021,NC_009837_00049,NC_013437_00116,08-5333_00200	MOBF	AF242367	conjugative	CP012636	0.00141786	Escherichia coli	AA176	AH856	family	Enterobacteriaceae	family	Enterobacteriaceae	-	-	-
0205-3S1	LLUFM	Long_Read	Ligation	Unfiltered	Medaka	AA176	1	159416	51.66482662	8bd359d71439a313ad41c1312666947b	IncFIA,IncFIB,IncFIC,IncQ1	000136__AP014877_00014,000095__NZ_CP014273_00094,AY458016,000195__NC_013728_00014	MOBF,MOBF,MOBF,MOBF,MOBP	MF535908_00027,NC_017639_00103,NC_011980_00044,NC_011964_00125,NC_021819_00066	MPF_F	NC_022651_00077,NZ_CM001154_00091,NC_010409_00124,NC_017659_00099,NC_019094_00090,NC_017639_00094,NC_007675_00027,NC_017639_00100,NC_018966_00040,NC_010488_00021,NC_014615_00033,NC_009378_00101,08-5333_00200	MOBF	KT325596	conjugative	CP012636	0.00511931	Escherichia coli	AA176	AH856	family	Enterobacteriaceae	family	Enterobacteriaceae	-	-	-
0205-3S1	LRFMP	Long_Read	Rapid	Filtered	Medaka_Pilon	AA176	1	159747	51.52459827	c074e53d11faeec85afbfb37a130de6b	IncFIA,IncFIB,IncFIC,IncQ1	000136__AP014877_00014,000095__NZ_CP014273_00094,AY458016,000195__NC_013728_00014	MOBF	NC_017627_00068	MPF_F	NC_022651_00077,NC_010409_00124,NC_019094_00090,NC_017639_00094,NC_007675_00027,NC_017639_00100,NC_018966_00040,NC_010488_00021,NC_009837_00049,NC_013437_00116,08-5333_00200	MOBF	AF242367	conjugative	CP012636	0.00134007	Escherichia coli	AA176	AH856	family	Enterobacteriaceae	family	Enterobacteriaceae	-	-	-
0205-3S1	LRFM	Long_Read	Rapid	Filtered	Medaka	AA176	1	159799	51.60295121	e5d4f53ffe24d03bcd1ecabec266da47	IncFIA,IncFIB,IncFIC,IncQ1	000136__AP014877_00014,000095__NZ_CP014273_00094,AY458016,000195__NC_013728_00014	MOBF,MOBF	NC_017627_00068,CP029214_00066	MPF_F	NC_022651_00077,NZ_CM001154_00091,NC_010409_00124,NC_019094_00090,NC_017639_00094,NC_007675_00027,NC_017639_00100,NC_017054_00096,NC_018966_00040,NC_010488_00021,NC_014615_00033,NC_017659_00099,NC_009837_00049,NC_010719_00096,NC_013437_00116,08-5333_00200	MOBF	KT325596	conjugative	CP012636	0.00348975	Escherichia coli	AA176	AH856	family	Enterobacteriaceae	family	Enterobacteriaceae	-	-	-
0205-3S1	LRF	Long_Read	Rapid	Filtered	Unpolished	AA176	1	159401	51.49591282	83b678499bfc59d6eca3dd1fe80e4e71	IncFIA,IncFIB,IncFIC,IncQ1	000136__AP014877_00014,000095__NZ_CP014273_00094,AY458016,000195__NC_013728_00014	MOBF,MOBF,MOBF,MOBP	AP018572_00011,CP008715_00128,NC_017627_00068,NC_021819_00066	MPF_F	NC_022651_00077,NZ_CM001154_00091,NC_010409_00124,NC_019000_00022,NC_019094_00090,NC_017639_00094,NC_007675_00027,NC_017639_00100,NC_017054_00096,NC_018966_00040,NC_010488_00021,NC_014615_00033,NC_010719_00096,NC_009378_00101,08-5333_00200	MOBF	KT325596	conjugative	CP012636	0.00279888	Escherichia coli	AA176	AH856	family	Enterobacteriaceae	family	Enterobacteriaceae	-	-	-
0205-3S1	LRUFMP	Long_Read	Rapid	Unfiltered	Medaka_Pilon	AA176	1	159720	51.5032557	c808d4975ad80068bd5d071aabe94ad5	IncFIA,IncFIB,IncFIC,IncQ1	000136__AP014877_00014,000095__NZ_CP014273_00094,AY458016,000195__NC_013728_00014	MOBF	NC_017627_00068	MPF_F	NC_022651_00077,NC_010409_00124,NC_019094_00090,NC_017639_00094,NC_007675_00027,NC_017639_00100,NC_018966_00040,NC_010488_00021,NC_009837_00049,NC_013437_00116,08-5333_00200	MOBF	AF242367	conjugative	CP012636	0.00128842	Escherichia coli	AA176	AH856	family	Enterobacteriaceae	family	Enterobacteriaceae	-	-	-
0205-3S1	LRUFM	Long_Read	Rapid	Unfiltered	Medaka	AA176	1	159404	51.49368899	497244c1b4e038a88e6cd39190ec270d	IncFIA,IncFIB,IncFIC,IncQ1	000136__AP014877_00014,000095__NZ_CP014273_00094,AY458016,000195__NC_013728_00014	MOBF,MOBF,MOBF,MOBP	AP018572_00011,CP008715_00128,NC_017627_00068,NC_021819_00066	MPF_F	NC_022651_00077,NZ_CM001154_00091,NC_010409_00124,NC_019000_00022,NC_019094_00090,NC_017639_00094,NC_007675_00027,NC_017639_00100,NC_017054_00096,NC_018966_00040,NC_010488_00021,NC_014615_00033,NC_010719_00096,NC_009378_00101,08-5333_00200	MOBF	KT325596	conjugative	CP012636	0.00288374	Escherichia coli	AA176	AH856	family	Enterobacteriaceae	family	Enterobacteriaceae	-	-	-
0205-3S1	LRUF	Long_Read	Rapid	Unfiltered	Unpolished	AA176	1	159404	51.49368899	497244c1b4e038a88e6cd39190ec270d	IncFIA,IncFIB,IncFIC,IncQ1	000136__AP014877_00014,000095__NZ_CP014273_00094,AY458016,000195__NC_013728_00014	MOBF,MOBF,MOBF,MOBP	AP018572_00011,CP008715_00128,NC_017627_00068,NC_021819_00066	MPF_F	NC_022651_00077,NZ_CM001154_00091,NC_010409_00124,NC_019000_00022,NC_019094_00090,NC_017639_00094,NC_007675_00027,NC_017639_00100,NC_017054_00096,NC_018966_00040,NC_010488_00021,NC_014615_00033,NC_010719_00096,NC_009378_00101,08-5333_00200	MOBF	KT325596	conjugative	CP012636	0.00288374	Escherichia coli	AA176	AH856	family	Enterobacteriaceae	family	Enterobacteriaceae	-	-	-
0205-3S1	LLUF	Long_Read	Ligation	Unfiltered	Unpolished	AA176	1	159416	51.66482662	8bd359d71439a313ad41c1312666947b	IncFIA,IncFIB,IncFIC,IncQ1	000136__AP014877_00014,000095__NZ_CP014273_00094,AY458016,000195__NC_013728_00014	MOBF,MOBF,MOBF,MOBF,MOBP	MF535908_00027,NC_017639_00103,NC_011980_00044,NC_011964_00125,NC_021819_00066	MPF_F	NC_022651_00077,NZ_CM001154_00091,NC_010409_00124,NC_017659_00099,NC_019094_00090,NC_017639_00094,NC_007675_00027,NC_017639_00100,NC_018966_00040,NC_010488_00021,NC_014615_00033,NC_009378_00101,08-5333_00200	MOBF	KT325596	conjugative	CP012636	0.00511931	Escherichia coli	AA176	AH856	family	Enterobacteriaceae	family	Enterobacteriaceae	-	-	-
0205-3S1	HLF	Hybrid	Ligation	Filtered	Pilon	AA378	1	94382	48.14795194	76618b331f100dbbd35598a911eeb486	IncY	000230__CP009168_00001	-	-	-	-	-	-	non-mobilizable	MH844525	0.0189925	Escherichia coli	AA378	AI386	family	Enterobacteriaceae	family	Enterobacteriaceae	genus	Escherichia	28031198
0205-3S1	HLUF	Hybrid	Ligation	Unfiltered	Pilon	AA378	1	94382	48.14795194	0942f37d149ea7c1033570914af0b7c5	IncY	000230__CP009168_00001	-	-	-	-	-	-	non-mobilizable	MH844525	0.0189925	Escherichia coli	AA378	AI386	family	Enterobacteriaceae	family	Enterobacteriaceae	genus	Escherichia	28031198
0205-3S1	HRF	Hybrid	Rapid	Filtered	Pilon	AA378	1	94382	48.14795194	0942f37d149ea7c1033570914af0b7c5	IncY	000230__CP009168_00001	-	-	-	-	-	-	non-mobilizable	MH844525	0.0189925	Escherichia coli	AA378	AI386	family	Enterobacteriaceae	family	Enterobacteriaceae	genus	Escherichia	28031198
0205-3S1	HRUF	Hybrid	Rapid	Unfiltered	Pilon	AA378	1	94382	48.14795194	0942f37d149ea7c1033570914af0b7c5	IncY	000230__CP009168_00001	-	-	-	-	-	-	non-mobilizable	MH844525	0.0189925	Escherichia coli	AA378	AI386	family	Enterobacteriaceae	family	Enterobacteriaceae	genus	Escherichia	28031198
0205-3S1	LLFM	Long_Read	Ligation	Filtered	Medaka	AA378	1	94400	48.26059322	2fe8e3898ceff7134baf94ffabf0d0f8	IncY	000230__CP009168_00001	-	-	-	-	-	-	non-mobilizable	MH844525	0.0240597	Escherichia coli	AA378	AI386	family	Enterobacteriaceae	family	Enterobacteriaceae	genus	Escherichia	28031198
0205-3S1	LLFMP	Long_Read	Ligation	Filtered	Medaka_Pilon	AA378	1	94379	48.14524418	7308cdbbb9d1608bb3edc1af12dd9b81	IncY	000230__CP009168_00001	-	-	-	-	-	-	non-mobilizable	MH844525	0.0189925	Escherichia coli	AA378	AI386	family	Enterobacteriaceae	family	Enterobacteriaceae	genus	Escherichia	28031198
0205-3S1	LLF	Long_Read	Ligation	Filtered	Unpolished	AA378	1	94221	48.3045181	3cec9d2e7005e4e4480fc786daf15400	IncY	000230__CP009168_00001	-	-	-	-	-	-	non-mobilizable	CP022733	0.0242142	Escherichia coli	AA378	AI389	family	Enterobacteriaceae	family	Enterobacteriaceae	genus	Escherichia	28031198
0205-3S1	LLUFMP	Long_Read	Ligation	Unfiltered	Medaka_Pilon	AA378	1	94383	48.14744181	ede9258fd7c10fdf57cc852b0714f31d	IncY	000230__CP009168_00001	-	-	-	-	-	-	non-mobilizable	MH844525	0.0190552	Escherichia coli	AA378	AI386	family	Enterobacteriaceae	family	Enterobacteriaceae	genus	Escherichia	28031198
0205-3S1	LLUFM	Long_Read	Ligation	Unfiltered	Medaka	AA378	1	94218	48.30711754	ff612336991f7533269bb1c70edabaaa	IncY	000230__CP009168_00001	-	-	-	-	-	-	non-mobilizable	MH844525	0.0244475	Escherichia coli	AA378	AI386	family	Enterobacteriaceae	family	Enterobacteriaceae	genus	Escherichia	28031198
0205-3S1	LRFMP	Long_Read	Rapid	Filtered	Medaka_Pilon	AA378	1	94383	48.14850132	548cd0bb7f43973808b1b18e5a879799	IncY	000230__CP009168_00001	-	-	-	-	-	-	non-mobilizable	MH844525	0.0189925	Escherichia coli	AA378	AI386	family	Enterobacteriaceae	family	Enterobacteriaceae	genus	Escherichia	28031198
0205-3S1	LRFM	Long_Read	Rapid	Filtered	Medaka	AA378	1	94446	48.27202846	cbb710d6d3e33201021c6d7798a31b50	IncY	000230__CP009168_00001	-	-	-	-	-	-	non-mobilizable	MH844525	0.0228571	Escherichia coli	AA378	AI386	family	Enterobacteriaceae	family	Enterobacteriaceae	genus	Escherichia	28031198
0205-3S1	LRF	Long_Read	Rapid	Filtered	Unpolished	AA378	1	94190	48.14948508	54769290727b647e2a70194f86122929	IncY	000230__CP009168_00001	-	-	-	-	-	-	non-mobilizable	MH844525	0.020747	Escherichia coli	AA378	AI386	family	Enterobacteriaceae	family	Enterobacteriaceae	genus	Escherichia	28031198
0205-3S1	LRUFMP	Long_Read	Rapid	Unfiltered	Medaka_Pilon	AA378	1	94380	48.14791269	1abaa09bf3b8d9c3ef4418a0a2691b84	IncY	000230__CP009168_00001	-	-	-	-	-	-	non-mobilizable	MH844525	0.0189925	Escherichia coli	AA378	AI386	family	Enterobacteriaceae	family	Enterobacteriaceae	genus	Escherichia	28031198
0205-3S1	LRUFM	Long_Read	Rapid	Unfiltered	Medaka	AA378	1	94177	48.15294605	8eff1cb96854e0e20e51355049d822c2	IncY	000230__CP009168_00001	-	-	-	-	-	-	non-mobilizable	MH844525	0.0208145	Escherichia coli	AA378	AI386	family	Enterobacteriaceae	family	Enterobacteriaceae	genus	Escherichia	28031198
0205-3S1	LRUF	Long_Read	Rapid	Unfiltered	Unpolished	AA378	1	94177	48.15294605	8eff1cb96854e0e20e51355049d822c2	IncY	000230__CP009168_00001	-	-	-	-	-	-	non-mobilizable	MH844525	0.0208145	Escherichia coli	AA378	AI386	family	Enterobacteriaceae	family	Enterobacteriaceae	genus	Escherichia	28031198
0205-3S1	LLUF	Long_Read	Ligation	Unfiltered	Unpolished	AA378	1	94218	48.30711754	ff612336991f7533269bb1c70edabaaa	IncY	000230__CP009168_00001	-	-	-	-	-	-	non-mobilizable	MH844525	0.0244475	Escherichia coli	AA378	AI386	family	Enterobacteriaceae	family	Enterobacteriaceae	genus	Escherichia	28031198
0205-3S1	HLF	Hybrid	Ligation	Filtered	Pilon	AB233	1	32950	41.20182094	d8b29b54b6c3edb792f29a780f5028a2	IncX1	000215__KC853434_00019	MOBP	NC_019096_00001	MPF_T	NC_017624_00009,NC_023277_00163,NC_013503_00034,NC_019067_00043,NC_010860_00022	-	-	conjugative	EU219533	0.000143503	Salmonella enterica subsp. enterica serovar Enteritidis	AB233	AJ924	order	Enterobacterales	order	Enterobacterales	family	Enterobacteriaceae	21625636; 22470007
0205-3S1	HLUF	Hybrid	Ligation	Unfiltered	Pilon	AB233	1	32950	41.20182094	d56e0111b04d62038b9fb4cc87b2ffb7	IncX1	000215__KC853434_00019	MOBP	NC_019096_00001	MPF_T	NC_023277_00163,NC_013503_00034,NC_019067_00043,NC_010860_00022,NC_017624_00009	-	-	conjugative	EU219533	0.000143503	Salmonella enterica subsp. enterica serovar Enteritidis	AB233	AJ924	order	Enterobacterales	order	Enterobacterales	family	Enterobacteriaceae	21625636; 22470007
0205-3S1	HRF	Hybrid	Rapid	Filtered	Pilon	AB233	1	32950	41.20182094	d56e0111b04d62038b9fb4cc87b2ffb7	IncX1	000215__KC853434_00019	MOBP	NC_019096_00001	MPF_T	NC_023277_00163,NC_013503_00034,NC_019067_00043,NC_010860_00022,NC_017624_00009	-	-	conjugative	EU219533	0.000143503	Salmonella enterica subsp. enterica serovar Enteritidis	AB233	AJ924	order	Enterobacterales	order	Enterobacterales	family	Enterobacteriaceae	21625636; 22470007
0205-3S1	HRUF	Hybrid	Rapid	Unfiltered	Pilon	AB233	1	32950	41.20182094	d56e0111b04d62038b9fb4cc87b2ffb7	IncX1	000215__KC853434_00019	MOBP	NC_019096_00001	MPF_T	NC_023277_00163,NC_013503_00034,NC_019067_00043,NC_010860_00022,NC_017624_00009	-	-	conjugative	EU219533	0.000143503	Salmonella enterica subsp. enterica serovar Enteritidis	AB233	AJ924	order	Enterobacterales	order	Enterobacterales	family	Enterobacteriaceae	21625636; 22470007
0205-3S1	LLFM	Long_Read	Ligation	Filtered	Medaka	AB233	1	32969	41.25997149	2ff77e7b9e29a526d46194f1680dff28	IncX1	000215__KC853434_00019	MOBP	NC_019096_00001	MPF_T	NC_023277_00163,NC_013503_00034,NC_019138_00026,NC_019067_00043,NC_010860_00022,NC_019047_00035	-	-	conjugative	EU219533	0.0042398	Salmonella enterica subsp. enterica serovar Enteritidis	AB233	AJ924	order	Enterobacterales	order	Enterobacterales	family	Enterobacteriaceae	21625636; 22470007
0205-3S1	LLFMP	Long_Read	Ligation	Filtered	Medaka_Pilon	AB233	1	32950	41.20182094	c142ad1aa9bc8849371a57fbeeb01fbd	IncX1	000215__KC853434_00019	MOBP	NC_019096_00001	MPF_T	NC_023277_00163,NC_013503_00034,NC_019067_00043,NC_010860_00022,NC_017624_00009	-	-	conjugative	EU219533	0.000143503	Salmonella enterica subsp. enterica serovar Enteritidis	AB233	AJ924	order	Enterobacterales	order	Enterobacterales	family	Enterobacteriaceae	21625636; 22470007
0205-3S1	LLF	Long_Read	Ligation	Filtered	Unpolished	AB233	1	32873	41.32570803	c87c10337d2b89d1f89c70b73184a4f3	IncX1	000215__KC853434_00019	MOBP	NC_019096_00001	MPF_T	NC_023277_00163,NC_013503_00034,NC_019138_00026,NC_019067_00043,NC_010860_00022,NC_019047_00035	-	-	conjugative	EU219533	0.00473708	Salmonella enterica subsp. enterica serovar Enteritidis	AB233	AJ924	order	Enterobacterales	order	Enterobacterales	family	Enterobacteriaceae	21625636; 22470007
0205-3S1	LLUFMP	Long_Read	Ligation	Unfiltered	Medaka_Pilon	AB233	1	32933	41.19272462	61cf0f415ca5d98b985e042946d2ff0f	IncX1	000215__KC853434_00019	MOBP	NC_019096_00001	MPF_T	NC_023277_00163,NC_013503_00034,NC_019067_00043,NC_010860_00022,NC_017624_00009	-	-	conjugative	EU219533	0.000119496	Salmonella enterica subsp. enterica serovar Enteritidis	AB233	AJ924	order	Enterobacterales	order	Enterobacterales	family	Enterobacteriaceae	21625636; 22470007
0205-3S1	LLUFM	Long_Read	Ligation	Unfiltered	Medaka	AB233	1	32863	41.30785382	9f5f41423b9f1822245ab5989ccb00a8	IncX1	000215__KC853434_00019	MOBP	NC_019096_00001	MPF_T	NC_023277_00163,NC_013503_00034,NC_019138_00026,NC_019067_00043,NC_010860_00022,NC_017624_00009	-	-	conjugative	EU219533	0.00486359	Salmonella enterica subsp. enterica serovar Enteritidis	AB233	AJ924	order	Enterobacterales	order	Enterobacterales	family	Enterobacteriaceae	21625636; 22470007
0205-3S1	LRFMP	Long_Read	Rapid	Filtered	Medaka_Pilon	AB233	1	66180	41.29495316	58b71369632334a0435d4dbfa0ebd99a	IncX1	000215__KC853434_00019	MOBP	NC_019096_00001	MPF_T	NC_019067_00043,NC_017624_00009,NC_010860_00022,NC_013503_00034,NC_023277_00163	-	-	conjugative	EU219533	0.00611156	Salmonella enterica subsp. enterica serovar Enteritidis	AB233	AJ924	order	Enterobacterales	order	Enterobacterales	family	Enterobacteriaceae	21625636; 22470007
0205-3S1	LRFM	Long_Read	Rapid	Filtered	Medaka	AB233	1	66198	41.31091574	80a53b24a3ed88f2baaf4f70fff2a8e0	IncX1	000215__KC853434_00019	MOBP	NC_019096_00001	MPF_T	NC_019067_00043,NC_017624_00009,NC_010860_00022,NC_013503_00034,NC_023277_00163	-	-	conjugative	EU219533	0.00708822	Salmonella enterica subsp. enterica serovar Enteritidis	AB233	AJ924	order	Enterobacterales	order	Enterobacterales	family	Enterobacteriaceae	21625636; 22470007
0205-3S1	LRF	Long_Read	Rapid	Filtered	Unpolished	AB233	1	65727	41.20680999	e685b116b9925fbe8365112620d526ba	IncX1	000215__KC853434_00019	MOBP,MOBP	NC_020552_00059,NC_019096_00001	MPF_T	NC_019067_00043,NC_013503_00034,NC_023277_00163,NC_017624_00009,NC_010860_00022	-	-	conjugative	EU219533	0.0025468	Salmonella enterica subsp. enterica serovar Enteritidis	AB233	AJ924	order	Enterobacterales	order	Enterobacterales	family	Enterobacteriaceae	21625636; 22470007
0205-3S1	LRUFMP	Long_Read	Rapid	Unfiltered	Medaka_Pilon	AB233	1	65736	41.21029573	96ea77613032e51e9526ecc9d774892f	IncX1	000215__KC853434_00019	MOBP,MOBP	NC_020552_00059,NC_019096_00001	MPF_T	NC_023277_00163,NC_019067_00043,NC_010860_00022,NC_017624_00009	-	-	conjugative	EU219533	0.00243596	Salmonella enterica subsp. enterica serovar Enteritidis	AB233	AJ924	order	Enterobacterales	order	Enterobacterales	family	Enterobacteriaceae	21625636; 22470007
0205-3S1	LRUFM	Long_Read	Rapid	Unfiltered	Medaka	AB233	1	65729	41.21164174	686fbad6f77192a5555614934df89dff	IncX1	000215__KC853434_00019	MOBP,MOBP	NC_020552_00059,NC_019096_00001	MPF_T	NC_023277_00163,NC_019067_00043,NC_010860_00022,NC_017624_00009	-	-	conjugative	EU219533	0.0026025	Salmonella enterica subsp. enterica serovar Enteritidis	AB233	AJ924	order	Enterobacterales	order	Enterobacterales	family	Enterobacteriaceae	21625636; 22470007
0205-3S1	LRUF	Long_Read	Rapid	Unfiltered	Unpolished	AB233	1	65729	41.21164174	686fbad6f77192a5555614934df89dff	IncX1	000215__KC853434_00019	MOBP,MOBP	NC_020552_00059,NC_019096_00001	MPF_T	NC_023277_00163,NC_019067_00043,NC_010860_00022,NC_017624_00009	-	-	conjugative	EU219533	0.0026025	Salmonella enterica subsp. enterica serovar Enteritidis	AB233	AJ924	order	Enterobacterales	order	Enterobacterales	family	Enterobacteriaceae	21625636; 22470007
0205-3S1	LLUF	Long_Read	Ligation	Unfiltered	Unpolished	AB233	1	32863	41.30785382	9f5f41423b9f1822245ab5989ccb00a8	IncX1	000215__KC853434_00019	MOBP	NC_019096_00001	MPF_T	NC_023277_00163,NC_013503_00034,NC_019138_00026,NC_019067_00043,NC_010860_00022,NC_017624_00009	-	-	conjugative	EU219533	0.00486359	Salmonella enterica subsp. enterica serovar Enteritidis	AB233	AJ924	order	Enterobacterales	order	Enterobacterales	family	Enterobacteriaceae	21625636; 22470007
0205-3S1	LLFM	Long_Read	Ligation	Filtered	Medaka	AB690	2	4591	41.45066434	e6a970fb18c52a307cc1b2b2774d4ed4	Col(MG828)	NC_008486	-	-	-	-	-	-	non-mobilizable	CP005932	0.0272504	Escherichia coli APEC IMT5155	AB690	-	order	Enterobacterales	order	Enterobacterales	genus	Escherichia	30761100
0205-3S1	LLFMP	Long_Read	Ligation	Filtered	Medaka_Pilon	AB690	2	4587	41.33420536	b47f7b19b46a4310913cb7562faaf009	Col(MG828)	NC_008486	-	-	-	-	-	-	non-mobilizable	CP005932	0.0188675	Escherichia coli APEC IMT5155	AB690	AK570	order	Enterobacterales	order	Enterobacterales	genus	Escherichia	30761100
0205-3S1	LLF	Long_Read	Ligation	Filtered	Unpolished	AB690	2	4574	41.47354613	1f6d4ee5253792e286f0423f606e8bd0	-	-	-	-	-	-	-	-	non-mobilizable	CP005932	0.0279555	Escherichia coli APEC IMT5155	AB690	-	genus	Escherichia	genus	Escherichia	-	-	-
0205-3S1	LLUFMP	Long_Read	Ligation	Unfiltered	Medaka_Pilon	AB690	3	11031	44.60157737	04b7f52cf2ac0144638a5d4fa80bbe06	Col(MG828)	NC_008486	-	-	-	-	-	-	non-mobilizable	CP005932	0.0509537	Escherichia coli APEC IMT5155	AB690	-	order	Enterobacterales	order	Enterobacterales	genus	Escherichia	30761100
0205-3S1	LLUFM	Long_Read	Ligation	Unfiltered	Medaka	AB690	3	11023	44.67023496	1bfbdabde5961ceefab8c2951ec072ad	-	-	-	-	-	-	-	-	non-mobilizable	CP005932	0.0595738	Escherichia coli APEC IMT5155	AB690	-	genus	Escherichia	genus	Escherichia	-	-	-
0205-3S1	LLUF	Long_Read	Ligation	Unfiltered	Unpolished	AB690	3	11023	44.67023496	1bfbdabde5961ceefab8c2951ec072ad	-	-	-	-	-	-	-	-	non-mobilizable	CP005932	0.0595738	Escherichia coli APEC IMT5155	AB690	-	genus	Escherichia	genus	Escherichia	-	-	-
0205-3S1	LLFM	Long_Read	Ligation	Filtered	Medaka	AC509	1	6662	48.52897028	5d221a6ee8a4d6566e136953d20fd3e9	rep_cluster_2350	CP035723_00002	MOBP	NC_022662_00003	-	-	MOBP	MF083142	mobilizable	CP019025	0.00402654	Escherichia coli	AC509	AL724	multi-phylla	Actinobacteria,Bacteroidetes,Firmicutes,Proteobacteria	multi-phylla	Actinobacteria,Bacteroidetes,Firmicutes,Proteobacteria	genus	Escherichia	6263753; 17122402; 26802429
0205-3S1	LLFMP	Long_Read	Ligation	Filtered	Medaka_Pilon	AC509	1	6657	48.50533273	f66a884e6b51068fc8069a28eabe29d1	rep_cluster_2350	CP035723_00002	MOBP	NC_019076_00002	-	-	MOBP	MF083142	mobilizable	CP019025	0.00480022	Escherichia coli	AC509	AL724	multi-phylla	Actinobacteria,Bacteroidetes,Firmicutes,Proteobacteria	multi-phylla	Actinobacteria,Bacteroidetes,Firmicutes,Proteobacteria	genus	Escherichia	6263753; 17122402; 26802429
0205-3S1	LLF	Long_Read	Ligation	Filtered	Unpolished	AC509	1	6634	48.65842629	8707847399f64dab1f865463d9331797	rep_cluster_2350	CP035723_00002	MOBP,MOBP	NC_017321_00002,NC_019076_00002	-	-	MOBP	MF083142	mobilizable	CP019025	0.00524853	Escherichia coli	AC509	AL724	multi-phylla	Actinobacteria,Bacteroidetes,Firmicutes,Proteobacteria	multi-phylla	Actinobacteria,Bacteroidetes,Firmicutes,Proteobacteria	genus	Escherichia	6263753; 17122402; 26802429
9619-2L1	HLF	Hybrid	Ligation	Filtered	Pilon	AA179	1	196051	50.75363043	f791b78194537c8000f6adfe0ecbe78a	IncFIA,IncFIB	CP010126_00145,000095__NZ_CP014273_00094	MOBF,MOBP	NC_017627_00068,NC_021819_00066	MPF_F	NC_009837_00049,NC_010488_00021,NC_018966_00040,NC_017639_00100,NC_007675_00027,NC_017639_00094,NC_019094_00090,NC_010409_00124,NC_022651_00077,NC_013437_00116,08-5333_00200	MOBF	NZ_ALIR01000021	conjugative	CP021198	0.0335842	Escherichia coli	AA179	-	genus	Escherichia	genus	Escherichia	-	-	-
9619-2L1	HLUF	Hybrid	Ligation	Unfiltered	Pilon	AA179	1	196039	50.75112605	734b2b4c3b17c63495ba68745ce2817c	IncFIA,IncFIB	CP010126_00145,000095__NZ_CP014273_00094	MOBF,MOBP	NC_017627_00068,NC_021819_00066	MPF_F	NC_022651_00077,NC_010409_00124,NC_019094_00090,NC_017639_00094,NC_007675_00027,NC_017639_00100,NC_018966_00040,NC_010488_00021,NC_009837_00049,NC_013437_00116,08-5333_00200	MOBF	NZ_ALIR01000021	conjugative	CP021198	0.0334751	Escherichia coli	AA179	-	genus	Escherichia	genus	Escherichia	-	-	-
9619-2L1	HRF	Hybrid	Rapid	Filtered	Pilon	AA179	2	190337	50.8955169	0c95de02c232d806b5988ad559bdff0e	IncFIA,IncFIB	CP010126_00145,000095__NZ_CP014273_00094	MOBF	NC_017627_00068	MPF_F	NC_009837_00049,NC_010488_00021,NC_018966_00040,NC_017639_00100,NC_007675_00027,NC_017639_00094,NC_019094_00090,NC_010409_00124,NC_022651_00077,NC_013437_00116,08-5333_00200	MOBF	NZ_ALIR01000021	conjugative	CP021198	0.0341361	Escherichia coli	AA179	-	family	Enterobacteriaceae	family	Enterobacteriaceae	-	-	-
9619-2L1	HRUF	Hybrid	Rapid	Unfiltered	Pilon	AA179	1	196087	50.74788232	9a6b320d87c17b5c148039c0c7dac266	IncFIA,IncFIB	CP010126_00145,000095__NZ_CP014273_00094	MOBF	NC_017627_00068	MPF_F	NC_009837_00049,NC_010488_00021,NC_018966_00040,NC_017639_00100,NC_007675_00027,NC_017639_00094,NC_019094_00090,NC_010409_00124,NC_022651_00077,NC_013437_00116,08-5333_00200	MOBF	NZ_ALIR01000021	conjugative	CP021198	0.0333664	Escherichia coli	AA179	-	family	Enterobacteriaceae	family	Enterobacteriaceae	-	-	-
9619-2L1	LLFM	Long_Read	Ligation	Filtered	Medaka	AA179	1	196163	50.73586762	44da5802247eb0bb7d384df0f3e15065	IncFIA,IncFIB	CP010126_00145,000095__NZ_CP014273_00094	MOBF,MOBF,MOBF,MOBF,MOBP	AP018568_00098,CP023471_00010,NC_011980_00044,CP029214_00066,NC_021819_00066	MPF_F	NC_022651_00077,NZ_CM001154_00091,NC_010409_00124,NC_017659_00099,NC_019094_00090,NC_017639_00094,NC_007675_00027,NC_017639_00100,NC_018966_00040,NC_010488_00021,NC_009837_00049,NC_009378_00101,NC_013437_00116,08-5333_00200	MOBF	NZ_ALIR01000021	conjugative	CP021198	0.0383209	Escherichia coli	AA179	-	genus	Escherichia	genus	Escherichia	-	-	-
9619-2L1	LLFMP	Long_Read	Ligation	Filtered	Medaka_Pilon	AA179	1	196086	50.75273094	b727cc48b45f6cf612ef1f3c5e139bd9	IncFIA,IncFIB	CP010126_00145,000095__NZ_CP014273_00094	MOBF,MOBP	NC_017627_00068,NC_021819_00066	MPF_F	NC_022651_00077,NC_010409_00124,NC_019094_00090,NC_017639_00094,NC_007675_00027,NC_017639_00100,NC_018966_00040,NC_010488_00021,NC_009837_00049,NC_013437_00116,08-5333_00200	MOBF	NZ_ALIR01000021	conjugative	CP021198	0.0335842	Escherichia coli	AA179	-	genus	Escherichia	genus	Escherichia	-	-	-
9619-2L1	LLF	Long_Read	Ligation	Filtered	Unpolished	AA179	1	195714	50.76438068	11f541446938432ab8533b1b87c97af9	IncFIA,IncFIB	CP010126_00145,000095__NZ_CP014273_00094	MOBF,MOBF,MOBF,MOBF,MOBF,MOBP	AP018572_00011,CP023471_00010,NC_011980_00044,NC_020271_00088,CP029214_00066,NC_021819_00066	MPF_F	NC_022651_00077,NZ_CM001154_00091,NC_010409_00124,NC_017659_00099,NC_019094_00090,NC_017639_00094,NC_007675_00027,NC_017639_00100,NC_018966_00040,NC_014615_00033,NC_013437_00116,08-5333_00200	MOBF	NZ_ALIR01000021	conjugative	CP021198	0.0396325	Escherichia coli	AA179	-	genus	Escherichia	genus	Escherichia	-	-	-
9619-2L1	LLUFMP	Long_Read	Ligation	Unfiltered	Medaka_Pilon	AA179	1	196080	50.75071399	10d6fd0b26cb54020b0f31f89fa25162	IncFIA,IncFIB	CP010126_00145,000095__NZ_CP014273_00094	MOBF,MOBP	NC_017627_00068,NC_021819_00066	MPF_F	NC_022651_00077,NC_010409_00124,NC_019094_00090,NC_017639_00094,NC_007675_00027,NC_017639_00100,NC_018966_00040,NC_010488_00021,NC_009837_00049,NC_013437_00116,08-5333_00200	MOBF	NZ_ALIR01000021	conjugative	CP021198	0.0336937	Escherichia coli	AA179	-	genus	Escherichia	genus	Escherichia	-	-	-
9619-2L1	LLUFM	Long_Read	Ligation	Unfiltered	Medaka	AA179	1	196149	50.73337106	7509f5fcb77ac364862aa93a77804d04	IncFIA,IncFIB	CP010126_00145,000095__NZ_CP014273_00094	MOBF,MOBF,MOBF,MOBF,MOBP	AP018568_00098,CP023471_00010,NC_011980_00044,CP029214_00066,NC_021819_00066	MPF_F	NC_022651_00077,NZ_CM001154_00091,NC_010409_00124,NC_017659_00099,NC_019094_00090,NC_017639_00094,NC_007675_00027,NC_017639_00100,NC_018966_00040,NC_010488_00021,NC_009837_00049,NC_013437_00116,08-5333_00200	MOBF	NZ_ALIR01000021	conjugative	CP021198	0.0378117	Escherichia coli	AA179	-	genus	Escherichia	genus	Escherichia	-	-	-
9619-2L1	LRFMP	Long_Read	Rapid	Filtered	Medaka_Pilon	AA179	1	196092	50.75219795	0928d5a050d317ab78fb35668f30b3bd	IncFIA,IncFIB	CP010126_00145,000095__NZ_CP014273_00094	MOBF	NC_017627_00068	MPF_F	NC_022651_00077,NC_010409_00124,NC_019094_00090,NC_017639_00094,NC_007675_00027,NC_017639_00100,NC_018966_00040,NC_010488_00021,NC_009837_00049,NC_013437_00116,08-5333_00200	MOBF	NZ_ALIR01000021	conjugative	CP021198	0.0333664	Escherichia coli	AA179	-	family	Enterobacteriaceae	family	Enterobacteriaceae	-	-	-
9619-2L1	LRFM	Long_Read	Rapid	Filtered	Medaka	AA179	1	196203	50.71125314	a79cad35d2315a43e2f54b08ba5a5c4e	IncFIA,IncFIB	CP010126_00145,000095__NZ_CP014273_00094	MOBF,MOBF,MOBF,MOBF	AP018568_00098,CP023471_00010,NC_017627_00068,CP029214_00066	MPF_F	NC_022651_00077,NC_010409_00124,NC_017659_00099,NC_017639_00094,NC_007675_00027,NC_017639_00100,NC_018966_00040,NC_010488_00021,NC_009837_00049,NZ_CM001154_00067,NC_013437_00116,08-5333_00200	MOBF	NZ_ALIR01000021	conjugative	CP021198	0.0364545	Escherichia coli	AA179	-	genus	Escherichia	genus	Escherichia	-	-	-
9619-2L1	LRF	Long_Read	Rapid	Filtered	Unpolished	AA179	1	195563	50.61131196	8b4cabe5bbd9f7e55e0475ac392cebaf	IncFIA,IncFIB	CP010126_00145,000095__NZ_CP014273_00094	MOBF,MOBF,MOBF,MOBF,MOBP	CP029214_00066,CP008715_00128,NC_017639_00103,AP018568_00098,NC_021819_00066	MPF_F	NC_022651_00077,NZ_CM001154_00091,NC_010409_00124,NC_017659_00099,NC_019094_00090,NC_017639_00094,NC_007675_00027,NC_017639_00100,NC_017054_00096,NC_018966_00040,NC_010488_00021,NC_014615_00033,NC_010719_00096,NC_009378_00101,08-5333_00200	MOBF	NZ_ALIR01000021	conjugative	CP021198	0.0366967	Escherichia coli	AA179	-	genus	Escherichia	genus	Escherichia	-	-	-
9619-2L1	LRUFMP	Long_Read	Rapid	Unfiltered	Medaka_Pilon	AA179	1	196083	50.75197748	f021202728d7c4fd0cddc1ad289ef314	IncFIA,IncFIB	CP010126_00145,000095__NZ_CP014273_00094	MOBF,MOBP	NC_017627_00068,NC_021819_00066	MPF_F	NC_022651_00077,NC_010409_00124,NC_019094_00090,NC_017639_00094,NC_007675_00027,NC_017639_00100,NC_018966_00040,NC_010488_00021,NC_009837_00049,NC_013437_00116,08-5333_00200	MOBF	NZ_ALIR01000021	conjugative	CP021198	0.0335842	Escherichia coli	AA179	-	genus	Escherichia	genus	Escherichia	-	-	-
9619-2L1	LRUFM	Long_Read	Rapid	Unfiltered	Medaka	AA179	1	196186	50.71462796	5855338c65ee4fe51a8feb9df9540e22	IncFIA,IncFIB	CP010126_00145,000095__NZ_CP014273_00094	MOBF,MOBF,MOBF,MOBF,MOBP	AP018568_00098,CP023471_00010,NC_017627_00068,CP029214_00066,NC_021819_00066	MPF_F	NC_022651_00077,NZ_CM001154_00091,NC_010409_00124,NC_017659_00099,NC_017639_00094,NC_007675_00027,NC_017639_00100,NC_018966_00040,NC_010488_00021,NC_009837_00049,NC_013437_00116,08-5333_00200	MOBF	NZ_ALIR01000021	conjugative	CP021198	0.0364545	Escherichia coli	AA179	-	genus	Escherichia	genus	Escherichia	-	-	-
9619-2L1	LRUF	Long_Read	Rapid	Unfiltered	Unpolished	AA179	1	195527	50.61244739	5c2ee73c9647f5583780f9c77b15b741	IncFIA,IncFIB	CP010126_00145,000095__NZ_CP014273_00094	MOBF,MOBF,MOBF,MOBF,MOBP	AP018572_00011,CP008715_00128,NC_017639_00103,AP018568_00098,NC_021819_00066	MPF_F	NC_022651_00077,NZ_CM001154_00091,NC_010409_00124,NC_017659_00099,NC_017639_00094,NC_007675_00027,NC_017639_00100,NC_017054_00096,NC_018966_00040,NC_010488_00021,NC_014615_00033,NZ_CM001154_00067,NC_009378_00101,08-5333_00200	MOBF	NZ_ALIR01000021	conjugative	CP021198	0.0366967	Escherichia coli	AA179	-	genus	Escherichia	genus	Escherichia	-	-	-
9619-2L1	LLUF	Long_Read	Ligation	Unfiltered	Unpolished	AA179	1	195688	50.76397122	0a0480f61fd00525124230fefa8fdd56	IncFIA,IncFIB	CP010126_00145,000095__NZ_CP014273_00094	MOBF,MOBF,MOBF,MOBF,MOBF,MOBP	AP018572_00011,CP023471_00010,NC_011980_00044,NC_020271_00088,CP029214_00066,NC_021819_00066	MPF_F	NC_022651_00077,NZ_CM001154_00091,NC_010409_00124,NC_017659_00099,NC_019094_00090,NC_017639_00094,NC_007675_00027,NC_017639_00100,NC_019037_00027,NC_014615_00033,08-5333_00200	MOBF	NZ_ALIR01000021	conjugative	CP021198	0.0391011	Escherichia coli	AA179	-	genus	Escherichia	genus	Escherichia	-	-	-
9619-2L1	HRF	Hybrid	Rapid	Filtered	Pilon	AB238	1	1983	57.18608169	123a679e03f3fdf125502aa6ff1123fc	ColpVC	JX133088	-	-	-	-	MOBP	AB290882	mobilizable	AY178821	0.000631368	Salmonella enterica subsp. enterica serovar Enteritidis	AB238	AJ937	order	Enterobacterales	order	Enterobacterales	-	-	-
9619-2L1	HRUF	Hybrid	Rapid	Unfiltered	Pilon	AB238	1	1983	57.18608169	123a679e03f3fdf125502aa6ff1123fc	ColpVC	JX133088	-	-	-	-	MOBP	AB290882	mobilizable	AY178821	0.000631368	Salmonella enterica subsp. enterica serovar Enteritidis	AB238	AJ937	order	Enterobacterales	order	Enterobacterales	-	-	-
9619-2L1	LRFMP	Long_Read	Rapid	Filtered	Medaka_Pilon	AB238	1	3772	57.44962884	cc3b57fd163b9bb3350044cd53d69de8	ColpVC	JX133088	-	-	-	-	MOBP	AB290882	mobilizable	AY178821	0.00157453	Salmonella enterica subsp. enterica serovar Enteritidis	AB238	AJ937	order	Enterobacterales	order	Enterobacterales	-	-	-
9619-2L1	LRFM	Long_Read	Rapid	Filtered	Medaka	AB238	1	3772	57.44962884	cc3b57fd163b9bb3350044cd53d69de8	ColpVC	JX133088	-	-	-	-	MOBP	AB290882	mobilizable	AY178821	0.00157453	Salmonella enterica subsp. enterica serovar Enteritidis	AB238	AJ937	order	Enterobacterales	order	Enterobacterales	-	-	-
9619-2L1	LRF	Long_Read	Rapid	Filtered	Unpolished	AB238	1	3755	57.49667111	3240fda7c2c2a030f01e55bc13ef427f	ColpVC	JX133088	-	-	-	-	MOBP	AB290882	mobilizable	AY178821	0.00442466	Salmonella enterica subsp. enterica serovar Enteritidis	AB238	AJ937	order	Enterobacterales	order	Enterobacterales	-	-	-
9619-2L1	LRUFMP	Long_Read	Rapid	Unfiltered	Medaka_Pilon	AB238	1	3955	57.26927939	a581df2c6ad28bd7bb6d79b11a11c43f	ColpVC	JX133088	-	-	-	-	MOBP	AB290882	mobilizable	AY178821	0.00202665	Salmonella enterica subsp. enterica serovar Enteritidis	AB238	AJ937	order	Enterobacterales	order	Enterobacterales	-	-	-
9619-2L1	LRUFM	Long_Read	Rapid	Unfiltered	Medaka	AB238	1	3956	57.28008089	89812fa0122b377bde7992b41f3d41ab	ColpVC	JX133088	-	-	-	-	MOBP	AB290882	mobilizable	AY178821	0.00314086	Salmonella enterica subsp. enterica serovar Enteritidis	AB238	AJ937	order	Enterobacterales	order	Enterobacterales	-	-	-
9619-2L1	LRUF	Long_Read	Rapid	Unfiltered	Unpolished	AB238	1	3933	57.15738622	59ea9a3bd5f73672a87289b62f26d9ec	ColpVC	JX133088	-	-	-	-	MOBP	AB290882	mobilizable	AY178821	0.00705245	Salmonella enterica subsp. enterica serovar Enteritidis	AB238	AJ937	order	Enterobacterales	order	Enterobacterales	-	-	-
9619-3S1	HLF	Hybrid	Ligation	Filtered	Pilon	AA474	1	84608	50.02954803	e6ba20b2e0084097c9656b3391d221d7	IncI-gamma/K1	KM409652	MOBP	NC_019097	MPF_I	NC_019097_00056,NC_022267_00057,NC_019111_00038,NC_023290_00086,NC_015965_00072,NC_019097_00075,NC_022267_00069,NZ_CM001473_00069,NC_019097_00085	MOBP	NC_002145	conjugative	CP019996	0.000409992	Salmonella enterica subsp. enterica serovar Anatum str. USDA-ARS-USMARC-1781	AA474	AI611	order	Enterobacterales	family	Enterobacteriaceae	order	Enterobacterales	23333216; 30761100; 25987637; 21470454; 29899511; 20851899
9619-3S1	HLUF	Hybrid	Ligation	Unfiltered	Pilon	AA474	1	84609	50.02895673	a27a9a42c673b59c813225e237915e78	IncI-gamma/K1	KM409652	MOBP	NC_019097	MPF_I	NZ_CM001473_00069,NC_022267_00069,NC_019097_00075,NC_015965_00072,NC_023290_00086,NC_019111_00038,NC_022267_00057,NC_019097_00056,NC_019097_00085	MOBP	NC_002145	conjugative	CP019996	0.000434439	Salmonella enterica subsp. enterica serovar Anatum str. USDA-ARS-USMARC-1781	AA474	AI611	order	Enterobacterales	family	Enterobacteriaceae	order	Enterobacterales	23333216; 30761100; 25987637; 21470454; 29899511; 20851899
9619-3S1	HRUF	Hybrid	Rapid	Unfiltered	Pilon	AA474	1	84609	50.0242291	58f095df519d7f37e1edd3998bd45879	IncI-gamma/K1	KM409652	MOBP	NC_019097	MPF_I	NC_019097_00085,NZ_CM001473_00069,NC_022267_00069,NC_019097_00075,NC_015965_00072,NC_023290_00086,NC_019111_00038,NC_022267_00057,NC_019097_00056	MOBP	NC_008460	conjugative	CP019996	0.000434439	Salmonella enterica subsp. enterica serovar Anatum str. USDA-ARS-USMARC-1781	AA474	AI611	order	Enterobacterales	family	Enterobacteriaceae	order	Enterobacterales	23333216; 30761100; 25987637; 21470454; 29899511; 20851899
9619-3S1	LLFM	Long_Read	Ligation	Filtered	Medaka	AA474	1	84602	50.13474859	1771debca5d124fbd815477bb5bbf784	IncI-gamma/K1	KM409652	MOBP,MOBP,MOBP	CP031283_00205,CP042618_00082,CP023903_00055	MPF_I	NC_019097_00056,NC_022267_00057,NC_023290_00086,NC_015965_00072,NC_019097_00075,NC_022267_00069,NZ_CM001473_00069,NC_019097_00085	MOBP	NC_008460	conjugative	CP019996	0.00433199	Salmonella enterica subsp. enterica serovar Anatum str. USDA-ARS-USMARC-1781	AA474	AI611	order	Enterobacterales	family	Enterobacteriaceae	order	Enterobacterales	23333216; 30761100; 25987637; 21470454; 29899511; 20851899
9619-3S1	LLFMP	Long_Read	Ligation	Filtered	Medaka_Pilon	AA474	1	84608	50.02954803	49543bd14eb78f76ad71c1b8ce5c1ab2	IncI-gamma/K1	KM409652	MOBP	NC_019097	MPF_I	NC_019097_00056,NC_022267_00057,NC_019111_00038,NC_023290_00086,NC_015965_00072,NC_019097_00075,NC_022267_00069,NZ_CM001473_00069,NC_019097_00085	MOBP	NC_002145	conjugative	CP019996	0.000409992	Salmonella enterica subsp. enterica serovar Anatum str. USDA-ARS-USMARC-1781	AA474	AI611	order	Enterobacterales	family	Enterobacteriaceae	order	Enterobacterales	23333216; 30761100; 25987637; 21470454; 29899511; 20851899
9619-3S1	LLF	Long_Read	Ligation	Filtered	Unpolished	AA474	1	84378	50.17184574	4884a0bede01e1298cac7f12c81fe81e	IncI-gamma/K1	KM409652	MOBP,MOBP,MOBP	CP031283_00205,CP042618_00082,CP023903_00055	MPF_I	NC_019097_00056,NZ_CM001473_00091,NC_022267_00057,NC_023290_00086,NC_015965_00072,NC_019097_00075,NC_022267_00069,NZ_CM001473_00069,NC_019097_00085	MOBP	NC_008460	conjugative	CP019996	0.00531349	Salmonella enterica subsp. enterica serovar Anatum str. USDA-ARS-USMARC-1781	AA474	AI611	order	Enterobacterales	family	Enterobacteriaceae	order	Enterobacterales	23333216; 30761100; 25987637; 21470454; 29899511; 20851899
9619-3S1	LLUFMP	Long_Read	Ligation	Unfiltered	Medaka_Pilon	AA474	1	84609	50.02895673	a27a9a42c673b59c813225e237915e78	IncI-gamma/K1	KM409652	MOBP	NC_019097	MPF_I	NZ_CM001473_00069,NC_022267_00069,NC_019097_00075,NC_015965_00072,NC_023290_00086,NC_019111_00038,NC_022267_00057,NC_019097_00056,NC_019097_00085	MOBP	NC_002145	conjugative	CP019996	0.000434439	Salmonella enterica subsp. enterica serovar Anatum str. USDA-ARS-USMARC-1781	AA474	AI611	order	Enterobacterales	family	Enterobacteriaceae	order	Enterobacterales	23333216; 30761100; 25987637; 21470454; 29899511; 20851899
9619-3S1	LLUFM	Long_Read	Ligation	Unfiltered	Medaka	AA474	1	84605	50.1317889	4d4bf162c2357eb182b5a1d8aa66d0ce	IncI-gamma/K1	KM409652	MOBP,MOBP	CP023903_00055,NC_019097	MPF_I	NZ_CM001473_00069,NZ_CM001473_00070,NC_019097_00075,NC_015965_00072,NC_023290_00086,NC_022267_00057,NC_019097_00056,NC_019097_00085	MOBP	NC_008460	conjugative	CP019996	0.00420918	Salmonella enterica subsp. enterica serovar Anatum str. USDA-ARS-USMARC-1781	AA474	AI611	order	Enterobacterales	family	Enterobacteriaceae	order	Enterobacterales	23333216; 30761100; 25987637; 21470454; 29899511; 20851899
9619-3S1	LRFMP	Long_Read	Rapid	Filtered	Medaka_Pilon	AA474	1	84609	50.02895673	8286f056c6ccec80c864e81a8d1bad3c	IncI-gamma/K1	KM409652	MOBP	NC_019097	MPF_I	NC_022267_00057,NC_019111_00038,NC_023290_00086,NC_015965_00072,NC_019097_00075,NC_022267_00069,NZ_CM001473_00069,NC_019097_00085,NC_019097_00056	MOBP	NC_002145	conjugative	CP019996	0.000434439	Salmonella enterica subsp. enterica serovar Anatum str. USDA-ARS-USMARC-1781	AA474	AI611	order	Enterobacterales	family	Enterobacteriaceae	order	Enterobacterales	23333216; 30761100; 25987637; 21470454; 29899511; 20851899
9619-3S1	LRFM	Long_Read	Rapid	Filtered	Medaka	AA474	1	84604	50.10519597	245da444ba534ecfbcae54364cce66dc	IncI-gamma/K1	KM409652	MOBP,MOBP	NC_019097,CP023903_00055	MPF_I	NC_022267_00057,NC_023290_00086,NC_015965_00072,NC_019097_00075,NC_022267_00069,NZ_CM001473_00069,NC_019097_00085,NC_019097_00056	MOBP	NC_008460	conjugative	CP019996	0.00305472	Salmonella enterica subsp. enterica serovar Anatum str. USDA-ARS-USMARC-1781	AA474	AI611	order	Enterobacterales	family	Enterobacteriaceae	order	Enterobacterales	23333216; 30761100; 25987637; 21470454; 29899511; 20851899
9619-3S1	LRF	Long_Read	Rapid	Filtered	Unpolished	AA474	1	84340	49.99170026	4bc7adceecd0926e9c3a5acb5266196b	IncI-gamma/K1	KM409652	MOBP,MOBP	NC_019097,CP023903_00055	MPF_I	NC_022267_00057,NC_023290_00086,NC_015965_00072,NC_019097_00075,NC_022267_00069,NZ_CM001473_00069,NZ_CM001473_00064,NC_019097_00056	MOBP	NC_008460	conjugative	CP019996	0.00257463	Salmonella enterica subsp. enterica serovar Anatum str. USDA-ARS-USMARC-1781	AA474	AI611	order	Enterobacterales	family	Enterobacteriaceae	order	Enterobacterales	23333216; 30761100; 25987637; 21470454; 29899511; 20851899
9619-3S1	LRUFMP	Long_Read	Rapid	Unfiltered	Medaka_Pilon	AA474	1	84108	50.05469159	76d7ac2914f8359e5faddc514a6c7689	IncI-gamma/K1	KM409652	MOBP	NC_019097	MPF_I	NC_019097_00085,NZ_CM001473_00069,NC_022267_00069,NC_019097_00075,NC_015965_00072,NC_023290_00086,NC_019111_00038,NC_022267_00057,NC_019097_00056	MOBP	NC_008460	conjugative	CP019996	0.000705841	Salmonella enterica subsp. enterica serovar Anatum str. USDA-ARS-USMARC-1781	AA474	AI611	order	Enterobacterales	family	Enterobacteriaceae	order	Enterobacterales	23333216; 30761100; 25987637; 21470454; 29899511; 20851899
9619-3S1	LRUFM	Long_Read	Rapid	Unfiltered	Medaka	AA474	1	84396	50.12441348	fe6754e79497461caf0c3d98562e4d2c	IncI-gamma/K1	KM409652	MOBP	CP023903_00055	MPF_I	NC_019097_00085,NZ_CM001473_00069,NC_022267_00069,NC_019097_00075,NC_015965_00072,NC_023290_00086,NC_022267_00057,NC_019097_00056	MOBP	NC_008460	conjugative	CP019996	0.00291212	Salmonella enterica subsp. enterica serovar Anatum str. USDA-ARS-USMARC-1781	AA474	AI611	order	Enterobacterales	family	Enterobacteriaceae	order	Enterobacterales	23333216; 30761100; 25987637; 21470454; 29899511; 20851899
9619-3S1	LRUF	Long_Read	Rapid	Unfiltered	Unpolished	AA474	1	84344	49.9940719	e4451089c2369671832c15a7372d7122	IncI-gamma/K1	KM409652	MOBP,MOBP	CP023903_00055,NC_019097	MPF_I	NC_019097_00085,NZ_CM001473_00069,NC_022267_00069,NC_019097_00075,NC_015965_00072,NC_023290_00086,NC_019111_00038,NC_022267_00057,NC_019097_00056	MOBP	NC_008460	conjugative	CP019996	0.00268639	Salmonella enterica subsp. enterica serovar Anatum str. USDA-ARS-USMARC-1781	AA474	AI611	order	Enterobacterales	family	Enterobacteriaceae	order	Enterobacterales	23333216; 30761100; 25987637; 21470454; 29899511; 20851899
9619-3S1	LLUF	Long_Read	Ligation	Unfiltered	Unpolished	AA474	1	84368	50.16356913	c642ae403dde7742e47618ecd19a5b58	IncI-gamma/K1	KM409652	MOBP,MOBP	CP023903_00055,WP_000991408	MPF_I	NZ_CM001473_00070,NC_019097_00075,NC_015965_00072,NC_023290_00086,NC_019111_00038,NC_022267_00057,NC_019097_00056,NC_019097_00085	MOBP	NC_008460	conjugative	CP019996	0.00541137	Salmonella enterica subsp. enterica serovar Anatum str. USDA-ARS-USMARC-1781	AA474	AI611	order	Enterobacterales	family	Enterobacteriaceae	order	Enterobacterales	23333216; 30761100; 25987637; 21470454; 29899511; 20851899
9619-3S1	HLF	Hybrid	Ligation	Filtered	Pilon	AA738	1	248565	45.23525034	7ee4258d961100c1b6fea99820a58f06	IncHI2A,rep_cluster_1088	BX664015,000340__KU353730	MOBH	NC_012555_00231	MPF_F	NC_005211_00200,NC_005211_00005,NC_009838_00006,NC_021845_00017,NC_005211_00030,NC_005211_00207,NC_005211_00012	MOBH	CP016716	conjugative	CP045449	0.00748619	Salmonella enterica subsp. enterica serovar Schwarzengrund	AA738	AJ049	order	Enterobacterales	order	Enterobacterales	-	-	-
9619-3S1	HLUF	Hybrid	Ligation	Unfiltered	Pilon	AA738	1	248566	45.23466604	e4e17b992f942c2a90867eb847fa5642	IncHI2A,rep_cluster_1088	BX664015,000340__KU353730	MOBH	NC_012555_00231	MPF_F	NC_009838_00006,NC_005211_00005,NC_005211_00200,NC_005211_00207,NC_005211_00030,NC_021845_00017,NC_005211_00012	MOBH	CP016716	conjugative	CP045449	0.00748619	Salmonella enterica subsp. enterica serovar Schwarzengrund	AA738	AJ049	order	Enterobacterales	order	Enterobacterales	-	-	-
9619-3S1	HRF	Hybrid	Rapid	Filtered	Pilon	AA738	1	248571	45.23295155	956a4658101f01b9deeb40a871c2daa8	IncHI2A,rep_cluster_1088	BX664015,000340__KU353730	MOBH	NC_012555_00231	MPF_F	NC_005211_00030,NC_021845_00017,NC_009838_00006,NC_005211_00005,NC_005211_00200,NC_005211_00207,NC_005211_00012	MOBH	CP016716	conjugative	CP045449	0.00744966	Salmonella enterica subsp. enterica serovar Schwarzengrund	AA738	AJ049	order	Enterobacterales	order	Enterobacterales	-	-	-
9619-3S1	HRUF	Hybrid	Rapid	Unfiltered	Pilon	AA738	1	248548	45.23351626	4ac146893616e0a277c2fefd45d0faa1	IncHI2A,rep_cluster_1088	BX664015,000340__KU353730	MOBH	NC_012555_00231	MPF_F	NC_005211_00207,NC_005211_00200,NC_005211_00005,NC_009838_00006,NC_021845_00017,NC_005211_00030,NC_005211_00012	MOBH	CP016716	conjugative	CP045449	0.00752278	Salmonella enterica subsp. enterica serovar Schwarzengrund	AA738	AJ049	order	Enterobacterales	order	Enterobacterales	-	-	-
9619-3S1	LLFM	Long_Read	Ligation	Filtered	Medaka	AA738	1	248570	45.30675464	5ec0f325450af527a9e94c634cc7da9d	IncHI2A,rep_cluster_1088	BX664015,000340__KU353730	MOBH	NC_012555_00231	MPF_F	NC_005211_00030,NC_021845_00017,NC_009838_00006,NC_005211_00005,NC_005211_00200,NC_005211_00207,NC_005211_00012	MOBH	CP016716	conjugative	CP045449	0.0106116	Salmonella enterica subsp. enterica serovar Schwarzengrund	AA738	AJ049	order	Enterobacterales	order	Enterobacterales	-	-	-
9619-3S1	LLFMP	Long_Read	Ligation	Filtered	Medaka_Pilon	AA738	1	248575	45.23383285	a1ce7aa956d8c09f11d81ab815a2731b	IncHI2A,rep_cluster_1088	BX664015,000340__KU353730	MOBH	NC_012555_00231	MPF_F	NC_005211_00030,NC_021845_00017,NC_009838_00006,NC_005211_00005,NC_005211_00200,NC_005211_00207,NC_005211_00012	MOBH	CP016716	conjugative	CP045449	0.00744966	Salmonella enterica subsp. enterica serovar Schwarzengrund	AA738	AJ049	order	Enterobacterales	order	Enterobacterales	-	-	-
9619-3S1	LLF	Long_Read	Ligation	Filtered	Unpolished	AA738	1	247983	45.35149587	b121cd0a486b13737def46cb45228d0c	IncHI2A,rep_cluster_1088	BX664015,000340__KU353730	MOBH	NC_012555_00231	MPF_F	NC_005211_00030,NC_021845_00017,NC_009838_00006,NC_005211_00200,NC_005211_00207,NC_005211_00012	MOBH	CP016716	conjugative	CP045449	0.011621	Salmonella enterica subsp. enterica serovar Schwarzengrund	AA738	AJ049	order	Enterobacterales	order	Enterobacterales	-	-	-
9619-3S1	LLUFMP	Long_Read	Ligation	Unfiltered	Medaka_Pilon	AA738	1	248576	45.23324858	ce937926628b98a97af4a996eb3d4e11	IncHI2A,rep_cluster_1088	BX664015,000340__KU353730	MOBH	NC_012555_00231	MPF_F	NC_009838_00006,NC_005211_00005,NC_005211_00200,NC_005211_00207,NC_005211_00030,NC_021845_00017,NC_005211_00012	MOBH	CP016716	conjugative	CP045449	0.00744966	Salmonella enterica subsp. enterica serovar Schwarzengrund	AA738	AJ049	order	Enterobacterales	order	Enterobacterales	-	-	-
9619-3S1	LLUFM	Long_Read	Ligation	Unfiltered	Medaka	AA738	1	248579	45.30551656	a3be408445a37ac9eccb6cecdfc99427	IncHI2A,rep_cluster_1088	BX664015,000340__KU353730	MOBH	NC_012555_00231	MPF_F	NC_009838_00006,NC_005211_00005,NC_005211_00200,NC_005211_00207,NC_005211_00030,NC_021845_00017,NC_005211_00012	MOBH	CP016716	conjugative	CP045449	0.0106545	Salmonella enterica subsp. enterica serovar Schwarzengrund	AA738	AJ049	order	Enterobacterales	order	Enterobacterales	-	-	-
9619-3S1	LRFMP	Long_Read	Rapid	Filtered	Medaka_Pilon	AA738	1	248573	45.2333922	58ca311d92fdb02e3c220f29e416d62d	IncHI2A,rep_cluster_1088	BX664015,000340__KU353730	MOBH	NC_012555_00231	MPF_F	NC_005211_00207,NC_005211_00200,NC_005211_00005,NC_009838_00006,NC_021845_00017,NC_005211_00030,NC_005211_00012	MOBH	CP016716	conjugative	CP045449	0.00748619	Salmonella enterica subsp. enterica serovar Schwarzengrund	AA738	AJ049	order	Enterobacterales	order	Enterobacterales	-	-	-
9619-3S1	LRFM	Long_Read	Rapid	Filtered	Medaka	AA738	1	248612	45.29105594	bae0fd3271af7d88e46ae9e9913f8e40	IncHI2A,rep_cluster_1088	BX664015,000340__KU353730	MOBH	NC_012555_00231	MPF_F	NC_005211_00207,NC_005211_00200,NC_005211_00005,NC_009838_00006,NC_021845_00017,NC_005211_00030,NC_005211_00012	MOBH	CP016716	conjugative	CP045449	0.00956826	Salmonella enterica subsp. enterica serovar Schwarzengrund	AA738	AJ049	order	Enterobacterales	order	Enterobacterales	-	-	-
9619-3S1	LRF	Long_Read	Rapid	Filtered	Unpolished	AA738	1	247941	45.22890526	a13442daebae807befadc0fd007efdc5	IncHI2A,rep_cluster_1088	BX664015,000340__KU353730	MOBH	NC_012555_00231	MPF_F	NC_005211_00207,NC_005211_00200,NC_009838_00006,NC_021845_00017,NC_005211_00030,NC_005211_00012	MOBH	NC_025190	conjugative	CP045449	0.00928558	Salmonella enterica subsp. enterica serovar Schwarzengrund	AA738	AJ049	order	Enterobacterales	order	Enterobacterales	-	-	-
9619-3S1	LRUFMP	Long_Read	Rapid	Unfiltered	Medaka_Pilon	AA738	1	248555	45.23304701	bebc91f6f97e0cce19c33f0bc47c8bd0	IncHI2A,rep_cluster_1088	BX664015,000340__KU353730	MOBH	NC_012555_00231	MPF_F	NC_005211_00207,NC_005211_00200,NC_005211_00005,NC_009838_00006,NC_021845_00017,NC_005211_00030,NC_005211_00012	MOBH	CP016716	conjugative	CP045449	0.00748619	Salmonella enterica subsp. enterica serovar Schwarzengrund	AA738	AJ049	order	Enterobacterales	order	Enterobacterales	-	-	-
9619-3S1	LRUFM	Long_Read	Rapid	Unfiltered	Medaka	AA738	1	248591	45.28884795	455451cf04a04351543620669713de41	IncHI2A,rep_cluster_1088	BX664015,000340__KU353730	MOBH	NC_012555_00231	MPF_F	NC_005211_00207,NC_005211_00200,NC_005211_00005,NC_009838_00006,NC_021845_00017,NC_005211_00030,NC_005211_00012	MOBH	CP016716	conjugative	CP045449	0.00952763	Salmonella enterica subsp. enterica serovar Schwarzengrund	AA738	AJ049	order	Enterobacterales	order	Enterobacterales	-	-	-
9619-3S1	LRUF	Long_Read	Rapid	Unfiltered	Unpolished	AA738	1	247904	45.22920163	4d5182d919ff8e09834bc9ee2264380e	IncHI2A,rep_cluster_1088	BX664015,000340__KU353730	MOBH	NC_012555_00231	MPF_F	NC_005211_00207,NC_005211_00200,NC_009838_00006,NC_021845_00017,NC_005211_00030,NC_005211_00012	MOBH	NC_025190	conjugative	CP045449	0.00920555	Salmonella enterica subsp. enterica serovar Schwarzengrund	AA738	AJ049	order	Enterobacterales	order	Enterobacterales	-	-	-
9619-3S1	LLUF	Long_Read	Ligation	Unfiltered	Unpolished	AA738	1	247978	45.34757116	30eedb282268d887b1a5c5770081bb1d	IncHI2A,rep_cluster_1088	BX664015,000340__KU353730	MOBH	NC_012555_00231	MPF_F	NC_009838_00006,NC_005211_00200,NC_005211_00207,NC_005211_00030,NC_021845_00017,NC_005211_00012	MOBH	NC_025190	conjugative	CP045449	0.0117112	Salmonella enterica subsp. enterica serovar Schwarzengrund	AA738	AJ049	order	Enterobacterales	order	Enterobacterales	-	-	-
9619-3S1	HRF	Hybrid	Rapid	Filtered	Pilon	AB685	1	1551	51.51515152	ea0880cdb3edb26182752963d96b25c2	Col(MG828)	NC_008486	-	-	-	-	MOBP,MOB_unknown	AB027308,JN985534	mobilizable	CP024465	0.00126265	Klebsiella pneumoniae	AB685	AK562	order	Enterobacterales	order	Enterobacterales	genus	Escherichia	30761100
9619-3S1	HRUF	Hybrid	Rapid	Unfiltered	Pilon	AB685	1	3089	51.50534153	286484e2cb73b16a688572fd4c26e568	Col(MG828)	NC_008486	-	-	-	-	MOBP,MOB_unknown	AB027308,JN985534	mobilizable	CP024465	0.00454897	Klebsiella pneumoniae	AB685	AK562	order	Enterobacterales	order	Enterobacterales	genus	Escherichia	30761100
9619-3S1	LRUFMP	Long_Read	Rapid	Unfiltered	Medaka_Pilon	AB685	1	3098	51.51710781	3d1ce392e9e1666119645680f6eab087	Col(MG828)	NC_008486	-	-	-	-	MOBP,MOB_unknown	AB027308,JN985534	mobilizable	CP024465	0.00351914	Klebsiella pneumoniae	AB685	AK562	order	Enterobacterales	order	Enterobacterales	genus	Escherichia	30761100
9619-3S1	LRUFM	Long_Read	Rapid	Unfiltered	Medaka	AB685	1	3098	51.51710781	3d1ce392e9e1666119645680f6eab087	Col(MG828)	NC_008486	-	-	-	-	MOBP,MOB_unknown	AB027308,JN985534	mobilizable	CP024465	0.00351914	Klebsiella pneumoniae	AB685	AK562	order	Enterobacterales	order	Enterobacterales	genus	Escherichia	30761100
9619-3S1	LRUF	Long_Read	Rapid	Unfiltered	Unpolished	AB685	1	3083	51.47583523	c2d642b410e75304caa6c3eb6ec222e3	Col(MG828)	NC_008486	-	-	-	-	MOBP,MOB_unknown	AB027308,JN985534	mobilizable	CP024465	0.00662843	Klebsiella pneumoniae	AB685	AK562	order	Enterobacterales	order	Enterobacterales	genus	Escherichia	30761100
9619-3S1	HLF	Hybrid	Ligation	Filtered	Pilon	AD669	1	45539	53.62436593	04401ff61a943c4d3b57893fcc166032	IncI-gamma/K1	KT186369	MOBP	NC_017643_00011	MPF_I	NC_017643_00021,NC_017643_00047,NC_017643_00042,NC_017643_00041,NC_017643_00039,NC_017643_00038,NC_017643_00037,NC_017643_00033	-	-	conjugative	CP002733	0.0430292	Escherichia coli UMNK88	AD669	-	order	Enterobacterales	family	Enterobacteriaceae	order	Enterobacterales	23333216; 30761100; 25987637; 21470454; 29899511; 20851899
9619-3S1	HLUF	Hybrid	Ligation	Unfiltered	Pilon	AD669	1	45536	53.62350668	4a325ce76e081be671b2e84993dc860a	IncI-gamma/K1	KT186369	MOBP	NC_017643_00011	MPF_I	NC_017643_00021,NC_017643_00033,NC_017643_00037,NC_017643_00038,NC_017643_00039,NC_017643_00041,NC_017643_00042,NC_017643_00047	-	-	conjugative	CP002733	0.0430292	Escherichia coli UMNK88	AD669	-	order	Enterobacterales	family	Enterobacteriaceae	order	Enterobacterales	23333216; 30761100; 25987637; 21470454; 29899511; 20851899
9619-3S1	HRF	Hybrid	Rapid	Filtered	Pilon	AD669	1	45539	53.62436593	90385a3f749f0862a6e7b73d11e25a5a	IncI-gamma/K1	KT186369	MOBP	NC_017643_00011	MPF_I	NC_017643_00021,NC_017643_00033,NC_017643_00037,NC_017643_00038,NC_017643_00039,NC_017643_00041,NC_017643_00042,NC_017643_00047	-	-	conjugative	CP002733	0.0430292	Escherichia coli UMNK88	AD669	-	order	Enterobacterales	family	Enterobacteriaceae	order	Enterobacterales	23333216; 30761100; 25987637; 21470454; 29899511; 20851899
9619-3S1	HRUF	Hybrid	Rapid	Unfiltered	Pilon	AD669	1	45538	53.62334753	90af0a51cb60cd0d59514a2714a4bff3	IncI-gamma/K1	CP003290	MOBP	NC_017643_00011	MPF_I	NC_017643_00021,NC_017643_00033,NC_017643_00037,NC_017643_00038,NC_017643_00039,NC_017643_00041,NC_017643_00042,NC_017643_00047	-	-	conjugative	CP002733	0.0430292	Escherichia coli UMNK88	AD669	-	order	Enterobacterales	family	Enterobacteriaceae	order	Enterobacterales	23333216; 30761100; 25987637; 21470454; 29899511; 20851899
9619-3S1	LLFM	Long_Read	Ligation	Filtered	Medaka	AD669	1	45532	53.71387156	751d631b0ce60a1dd8e0e25b2f5bd47e	IncI-gamma/K1	KT186369	MOBP	NC_017643_00011	MPF_I	NC_017643_00047,NC_017643_00042,NC_017643_00041,NC_017643_00039,NC_017643_00038,NC_017643_00033,NC_017643_00021	-	-	conjugative	CP002733	0.0455159	Escherichia coli UMNK88	AD669	-	order	Enterobacterales	family	Enterobacteriaceae	order	Enterobacterales	23333216; 30761100; 25987637; 21470454; 29899511; 20851899
9619-3S1	LLFMP	Long_Read	Ligation	Filtered	Medaka_Pilon	AD669	1	45539	53.62436593	e0a0662e388eddd4dc884e66447c41b3	IncI-gamma/K1	KT186369	MOBP	NC_017643_00011	MPF_I	NC_017643_00047,NC_017643_00042,NC_017643_00041,NC_017643_00039,NC_017643_00038,NC_017643_00037,NC_017643_00033,NC_017643_00021	-	-	conjugative	CP002733	0.0430292	Escherichia coli UMNK88	AD669	-	order	Enterobacterales	family	Enterobacteriaceae	order	Enterobacterales	23333216; 30761100; 25987637; 21470454; 29899511; 20851899
9619-3S1	LLF	Long_Read	Ligation	Filtered	Unpolished	AD669	1	45390	53.74752148	49216334c8ecf1ddb61fd4c34f705133	IncI-gamma/K1	KT186369	MOBP	NC_017643_00011	MPF_I	NC_017643_00047,NC_017643_00042,NC_017643_00041,NC_017643_00039,NC_017643_00038,NC_017643_00037,NC_017643_00033,NC_017643_00021	-	-	conjugative	CP002733	0.0461689	Escherichia coli UMNK88	AD669	-	order	Enterobacterales	family	Enterobacteriaceae	order	Enterobacterales	23333216; 30761100; 25987637; 21470454; 29899511; 20851899
9619-3S1	LLUFMP	Long_Read	Ligation	Unfiltered	Medaka_Pilon	AD669	1	45536	53.62350668	4a325ce76e081be671b2e84993dc860a	IncI-gamma/K1	KT186369	MOBP	NC_017643_00011	MPF_I	NC_017643_00021,NC_017643_00033,NC_017643_00037,NC_017643_00038,NC_017643_00039,NC_017643_00041,NC_017643_00042,NC_017643_00047	-	-	conjugative	CP002733	0.0430292	Escherichia coli UMNK88	AD669	-	order	Enterobacterales	family	Enterobacteriaceae	order	Enterobacterales	23333216; 30761100; 25987637; 21470454; 29899511; 20851899
9619-3S1	LLUFM	Long_Read	Ligation	Unfiltered	Medaka	AD669	1	45527	53.70439519	74ece7f193bf45b12eb33f5d86df3825	IncI-gamma/K1	KT186369	MOBP	NC_017643_00011	MPF_I	NC_017643_00021,NC_017643_00033,NC_017643_00038,NC_017643_00039,NC_017643_00041,NC_017643_00042	-	-	conjugative	CP002733	0.0451943	Escherichia coli UMNK88	AD669	-	order	Enterobacterales	family	Enterobacteriaceae	order	Enterobacterales	23333216; 30761100; 25987637; 21470454; 29899511; 20851899
9619-3S1	LRFMP	Long_Read	Rapid	Filtered	Medaka_Pilon	AD669	1	45540	53.62318841	9bddf970dd75fe2cb6d1089224283816	IncI-gamma/K1	KT186369	MOBP	NC_017643_00011	MPF_I	NC_017643_00033,NC_017643_00037,NC_017643_00038,NC_017643_00039,NC_017643_00041,NC_017643_00042,NC_017643_00047,NC_017643_00021	-	-	conjugative	CP002733	0.0430292	Escherichia coli UMNK88	AD669	-	order	Enterobacterales	family	Enterobacteriaceae	order	Enterobacterales	23333216; 30761100; 25987637; 21470454; 29899511; 20851899
9619-3S1	LRFM	Long_Read	Rapid	Filtered	Medaka	AD669	1	45553	53.69789037	76b6006a4b1558fd0f10320b05918faa	IncI-gamma/K1	KT186369	MOBP	NC_017643_00011	MPF_I	NC_017643_00033,NC_017643_00038,NC_017643_00039,NC_017643_00041,NC_017643_00042,NC_017643_00021	-	-	conjugative	CP002733	0.0447178	Escherichia coli UMNK88	AD669	-	order	Enterobacterales	family	Enterobacteriaceae	order	Enterobacterales	23333216; 30761100; 25987637; 21470454; 29899511; 20851899
9619-3S1	LRF	Long_Read	Rapid	Filtered	Unpolished	AD669	1	45368	53.62149533	2c3ca8d982bb52e32ad4527f767203fb	IncI-gamma/K1	KT186369	MOBP	NC_017643_00011	MPF_I	NC_017643_00033,NC_017643_00038,NC_017643_00039,NC_017643_00042,NC_017643_00047,NC_017643_00021	-	-	conjugative	CP002733	0.0451943	Escherichia coli UMNK88	AD669	-	order	Enterobacterales	family	Enterobacteriaceae	order	Enterobacterales	23333216; 30761100; 25987637; 21470454; 29899511; 20851899
9619-3S1	LRUFMP	Long_Read	Rapid	Unfiltered	Medaka_Pilon	AD669	1	45539	53.62436593	9aad0056bed1fce0ff18225027afc4ff	IncI-gamma/K1	CP003290	MOBP	NC_017643_00011	MPF_I	NC_017643_00021,NC_017643_00033,NC_017643_00037,NC_017643_00038,NC_017643_00039,NC_017643_00041,NC_017643_00042,NC_017643_00047	-	-	conjugative	CP002733	0.0430292	Escherichia coli UMNK88	AD669	-	order	Enterobacterales	family	Enterobacteriaceae	order	Enterobacterales	23333216; 30761100; 25987637; 21470454; 29899511; 20851899
9619-3S1	LRUFM	Long_Read	Rapid	Unfiltered	Medaka	AD669	1	45543	53.70968096	74cbd12f65b2be6e9539d126c147075c	IncI-gamma/K1	CP003290	MOBP	NC_017643_00011	MPF_I	NC_017643_00021,NC_017643_00033,NC_017643_00038,NC_017643_00039,NC_017643_00041,NC_017643_00042,NC_017643_00047	-	-	conjugative	CP002733	0.0445606	Escherichia coli UMNK88	AD669	-	order	Enterobacterales	family	Enterobacteriaceae	order	Enterobacterales	23333216; 30761100; 25987637; 21470454; 29899511; 20851899
9619-3S1	LRUF	Long_Read	Rapid	Unfiltered	Unpolished	AD669	1	45367	53.61606454	1354780a66127fa9dbc33764ac8b8937	IncI-gamma/K1	CP003290	MOBP	NC_017643_00011	MPF_I	NC_017643_00021,NC_017643_00033,NC_017643_00037,NC_017643_00038,NC_017643_00039,NC_017643_00042,NC_017643_00047	-	-	conjugative	CP002733	0.0451943	Escherichia coli UMNK88	AD669	-	order	Enterobacterales	family	Enterobacteriaceae	order	Enterobacterales	23333216; 30761100; 25987637; 21470454; 29899511; 20851899
9619-3S1	LLUF	Long_Read	Ligation	Unfiltered	Unpolished	AD669	1	45385	53.76005288	0458c99d304a5fe62a1003f9ea1de48c	IncI-gamma/K1	KT186369	MOBP	NC_017643_00011	MPF_I	NC_017643_00021,NC_017643_00033,NC_017643_00037,NC_017643_00038,NC_017643_00039,NC_017643_00041,NC_017643_00042,NC_017643_00047	-	-	conjugative	CP002733	0.0461689	Escherichia coli UMNK88	AD669	-	order	Enterobacterales	family	Enterobacteriaceae	order	Enterobacterales	23333216; 30761100; 25987637; 21470454; 29899511; 20851899
7578-1L2	HLF	Hybrid	Ligation	Filtered	Pilon	AA179	1	114671	48.15951723	7f91acd6d598f340db88a10e2fd840c1	IncFIB,IncFIC,rep_cluster_2244	000096__NC_019117_00097,AP001918,CP033091_00053	MOBF,MOBF	NC_011964_00125,CP029214_00066	MPF_F	NC_008460_00107	-	-	conjugative	CP019018	0.0100207	Escherichia coli	AA179	AH867	genus	Escherichia	genus	Escherichia	-	-	-
7578-1L2	HLUF	Hybrid	Ligation	Unfiltered	Pilon	AA179	1	114671	48.15777311	e921448f6ec2c4cb9c8a4077c7f92bf5	IncFIB,IncFIC,rep_cluster_2244	000096__NC_019117_00097,AP001918,CP033091_00053	MOBF,MOBF	NC_011964_00125,CP029214_00066	MPF_F	NC_008460_00107	-	-	conjugative	CP019018	0.00997914	Escherichia coli	AA179	AH867	genus	Escherichia	genus	Escherichia	-	-	-
7578-1L2	HRF	Hybrid	Ligation	Filtered	Pilon	AA179	1	114671	48.15777311	e921448f6ec2c4cb9c8a4077c7f92bf5	IncFIB,IncFIC,rep_cluster_2244	000096__NC_019117_00097,AP001918,CP033091_00053	MOBF,MOBF	NC_011964_00125,CP029214_00066	MPF_F	NC_008460_00107	-	-	conjugative	CP019018	0.00997914	Escherichia coli	AA179	AH867	genus	Escherichia	genus	Escherichia	-	-	-
7578-1L2	HRUF	Hybrid	Ligation	Unfiltered	Pilon	AA179	1	114671	48.15777311	e921448f6ec2c4cb9c8a4077c7f92bf5	IncFIB,IncFIC,rep_cluster_2244	000096__NC_019117_00097,AP001918,CP033091_00053	MOBF,MOBF	NC_011964_00125,CP029214_00066	MPF_F	NC_008460_00107	-	-	conjugative	CP019018	0.00997914	Escherichia coli	AA179	AH867	genus	Escherichia	genus	Escherichia	-	-	-
7578-1L2	LLFM	Long_Read	Ligation	Filtered	Medaka	AA179	1	114593	48.13819343	8566f27f141436818d583428dd57e02c	IncFIB,IncFIC,rep_cluster_2244	000096__NC_019117_00097,AP001918,CP033091_00053	MOBF,MOBF,MOBP	CP029214_00066,NC_011980_00044,NC_021819_00066	MPF_F	NC_008460_00107	-	-	conjugative	CP019018	0.010441	Escherichia coli	AA179	AH867	genus	Escherichia	genus	Escherichia	-	-	-
7578-1L2	LLFMP	Long_Read	Ligation	Filtered	Medaka_Pilon	AA179	1	114656	48.15273514	9f2a1414da6719b9ad35efee84d9f768	IncFIB,IncFIC,rep_cluster_2244	000096__NC_019117_00097,AP001918,CP033091_00053	MOBF,MOBF	CP029214_00066,NC_011964_00125	MPF_F	NC_008460_00107	-	-	conjugative	CP019018	0.00993767	Escherichia coli	AA179	AH867	genus	Escherichia	genus	Escherichia	-	-	-
7578-1L2	LLF	Long_Read	Ligation	Filtered	Unpolished	AA179	1	114256	48.16289735	577ec7f4cd3897c8076dad1562d5c3de	IncFIB,IncFIC,rep_cluster_2244	000096__NC_019117_00097,AP001918,CP033091_00053	MOBF,MOBF,MOBP	CP029214_00066,NC_011980_00044,NC_021819_00066	-	-	-	-	mobilizable	CP019018	0.0125405	Escherichia coli	AA179	AH867	genus	Escherichia	genus	Escherichia	-	-	-
7578-1L2	LLUFMP	Long_Read	Ligation	Unfiltered	Medaka_Pilon	AA179	1	114667	48.15596466	b7243d0d32cfaf96ce723d9fcc6e9450	IncFIB,IncFIC,rep_cluster_2244	000096__NC_019117_00097,AP001918,CP033091_00053	MOBF,MOBF	NC_011964_00125,CP029214_00066	MPF_F	NC_008460_00107	-	-	conjugative	CP019018	0.00997914	Escherichia coli	AA179	AH867	genus	Escherichia	genus	Escherichia	-	-	-
7578-1L2	LLUFM	Long_Read	Ligation	Unfiltered	Medaka	AA179	1	114607	48.14191105	bd33d4f350ef5ba5dbf8f04b95ff5ff1	IncFIB,IncFIC,rep_cluster_2244	000096__NC_019117_00097,AP001918,CP033091_00053	MOBF,MOBF,MOBP	NC_011964_00125,CP029214_00066,NC_021819_00066	MPF_F	NZ_CM001154_00067	-	-	conjugative	CP019018	0.0106974	Escherichia coli	AA179	AH867	genus	Escherichia	genus	Escherichia	-	-	-
7578-1L2	LRFMP	Long_Read	Rapid	Filtered	Medaka_Pilon	AA179	1	114650	48.1543829	fb04f3d95efd3defad199b74f92a2477	IncFIB,IncFIC,rep_cluster_2244	000096__NC_019117_00097,AP001918,CP033091_00053	MOBF,MOBF	NC_011964_00125,CP029214_00066	MPF_F	NC_008460_00107	-	-	conjugative	CP019018	0.00997914	Escherichia coli	AA179	AH867	genus	Escherichia	genus	Escherichia	-	-	-
7578-1L2	LRFM	Long_Read	Rapid	Filtered	Medaka	AA179	1	114612	48.1363208	588dfd6e6d26127236305fa89722633e	IncFIB,IncFIC,rep_cluster_2244	000096__NC_019117_00097,AP001918,CP033091_00053	MOBF,MOBF,MOBP	NC_011964_00125,CP029214_00066,NC_021819_00066	MPF_F	NZ_CM001154_00067	-	-	conjugative	CP019018	0.0105261	Escherichia coli	AA179	AH867	genus	Escherichia	genus	Escherichia	-	-	-
7578-1L2	LRF	Long_Read	Rapid	Filtered	Unpolished	AA179	1	114569	48.15962433	9e91a1d48c4fe775c97cf85e186b8c77	IncFIB,IncFIC,rep_cluster_2244	000096__NC_019117_00097,AP001918,CP033091_00053	MOBF,MOBF,MOBP	CP029214_00066,NC_011980_00044,NC_021819_00066	MPF_F	NZ_CM001154_00067	-	-	conjugative	CP019018	0.0106545	Escherichia coli	AA179	AH867	genus	Escherichia	genus	Escherichia	-	-	-
7578-1L2	LRUFMP	Long_Read	Rapid	Unfiltered	Medaka_Pilon	AA179	1	114668	48.1555447	4add0a3ee13142971167f8c8e5432904	IncFIB,IncFIC,rep_cluster_2244	000096__NC_019117_00097,AP001918,CP033091_00053	MOBF,MOBF	CP029214_00066,NC_011964_00125	MPF_F	NC_008460_00107	-	-	conjugative	CP019018	0.0100207	Escherichia coli	AA179	AH867	genus	Escherichia	genus	Escherichia	-	-	-
7578-1L2	LRUFM	Long_Read	Rapid	Unfiltered	Medaka	AA179	1	114620	48.14255802	2f28c728439bce45642c895a23cdbcf2	IncFIB,IncFIC,rep_cluster_2244	000096__NC_019117_00097,AP001918,CP033091_00053	MOBF,MOBF,MOBP	CP029214_00066,NC_011980_00044,NC_021819_00066	MPF_F	NC_008460_00107	-	-	conjugative	CP019018	0.0103986	Escherichia coli	AA179	AH867	genus	Escherichia	genus	Escherichia	-	-	-
7578-1L2	LRUF	Long_Read	Rapid	Unfiltered	Unpolished	AA179	1	114562	48.15820255	3165e11cbeed8fd267ea01ad4fc893e4	IncFIB,IncFIC,rep_cluster_2244	000096__NC_019117_00097,AP001918,CP033091_00053	MOBF,MOBF,MOBP	CP029214_00066,NC_011980_00044,NC_021819_00066	MPF_F	NZ_CM001154_00067	-	-	conjugative	CP019018	0.0105261	Escherichia coli	AA179	AH867	genus	Escherichia	genus	Escherichia	-	-	-
7578-1L2	LLUF	Long_Read	Ligation	Unfiltered	Unpolished	AA179	1	114251	48.15887826	92e338266fadab65a9a04d1f14154aab	IncFIB,IncFIC,rep_cluster_2244	000096__NC_019117_00097,AP001918,CP033091_00053	MOBF,MOBF,MOBP	NC_011980_00044,CP029214_00066,NC_021819_00066	-	-	-	-	mobilizable	CP019018	0.0129198	Escherichia coli	AA179	AH867	genus	Escherichia	genus	Escherichia	-	-	-
0012-2L1	HLF	Hybrid	Ligation	Filtered	Pilon	AA175	1	146304	48.71090332	76b531ea15836c6a5e9b67ee1a3099d8	IncFIB,rep_cluster_2244	000095__NZ_CP014273_00094,CP033091_00053	MOBF	NC_017627_00068	MPF_F	NC_010409_00124,NC_019094_00090,NC_017639_00094,NC_007675_00027,NC_017639_00100,NC_018966_00040,NC_010488_00021,NC_009837_00049,NC_022651_00077,NZ_CM001154_00091,NC_013437_00116,08-5333_00200	MOBF	KP987215	conjugative	LC484363	0.00251903	Escherichia coli	AA175	AH848	family	Enterobacteriaceae	family	Enterobacteriaceae	-	-	-
0012-2L1	HLUF	Hybrid	Ligation	Unfiltered	Pilon	AA175	2	133408	48.9760734	16d4f72b771a262c37ac252bc807c954	IncFIB,rep_cluster_2244	000095__NZ_CP014273_00094,CP033091_00053	MOBF	NC_017627_00068	MPF_F	NC_022651_00077,NC_010409_00124,NC_019094_00090,NC_017639_00094,NC_007675_00027,NC_017639_00100,NC_018966_00040,NC_010488_00021,NC_009837_00049,NC_013437_00116,08-5333_00200	MOBF	KP987215	conjugative	LC484363	0.00167981	Escherichia coli	AA175	AH848	family	Enterobacteriaceae	family	Enterobacteriaceae	-	-	-
0012-2L1	HRF	Hybrid	Ligation	Filtered	Pilon	AA175	1	154828	48.93817656	7bc520ce9520a8f822620ce4e2dc6b98	IncFIB,rep_cluster_2244	000095__NZ_CP014273_00094,CP033091_00053	MOBF	NC_017627_00068	MPF_F	NC_009837_00049,NC_010488_00021,NC_018966_00040,NC_017639_00100,NC_007675_00027,NC_017639_00094,NC_019094_00090,NC_010409_00124,NC_022651_00077,NC_013437_00116,08-5333_00200	MOBF	KP987215	conjugative	LC484363	0.00213483	Escherichia coli	AA175	AH848	family	Enterobacteriaceae	family	Enterobacteriaceae	-	-	-
0012-2L1	HRUF	Hybrid	Ligation	Unfiltered	Pilon	AA175	1	133389	48.97930114	a27901960e2b42855183ae843fba6051	IncFIB,rep_cluster_2244	000095__NZ_CP014273_00094,CP033091_00053	MOBF	NC_017627_00068	MPF_F	NC_022651_00077,NC_010409_00124,NC_019094_00090,NC_017639_00094,NC_007675_00027,NC_017639_00100,NC_018966_00040,NC_010488_00021,NC_009837_00049,NC_013437_00116,08-5333_00200	MOBF	KP987215	conjugative	LC484363	0.00175922	Escherichia coli	AA175	AH848	family	Enterobacteriaceae	family	Enterobacteriaceae	-	-	-
0012-2L1	LLFM	Long_Read	Ligation	Filtered	Medaka	AA175	1	146385	48.77002425	c9385131c25d09c3f11c5f55f442ffe6	IncFIB,rep_cluster_2244	000095__NZ_CP014273_00094,CP033091_00053	MOBF,MOBF,MOBF,MOBF	CP029214_00066,CP042640_00139,NC_017627_00068,NC_011964_00125	MPF_F	NC_022651_00077,NZ_CM001154_00091,NC_010409_00124,NC_019094_00090,NC_017639_00094,NC_007675_00027,NC_017639_00100,NC_018966_00040,NC_010488_00021,NC_009837_00049,NC_008460_00107,NC_013437_00116,08-5333_00200	MOBF	KT325596	conjugative	LC484363	0.00528099	Escherichia coli	AA175	AH848	genus	Escherichia	genus	Escherichia	-	-	-
0012-2L1	LLFMP	Long_Read	Ligation	Filtered	Medaka_Pilon	AA175	1	146370	48.70260299	60560c0ac746d8db3a83b0659441a434	IncFIB,rep_cluster_2244	000095__NZ_CP014273_00094,CP033091_00053	MOBF	NC_017627_00068	MPF_F	NC_022651_00077,NC_010409_00124,NC_019094_00090,NC_017639_00094,NC_007675_00027,NC_017639_00100,NC_018966_00040,NC_010488_00021,NC_009837_00049,NC_013437_00116,08-5333_00200	MOBF	KP987215	conjugative	LC484363	0.00227104	Escherichia coli	AA175	AH848	family	Enterobacteriaceae	family	Enterobacteriaceae	-	-	-
0012-2L1	LLF	Long_Read	Ligation	Filtered	Unpolished	AA175	1	146005	48.81271189	9c94c9470bd5806db5d5d8a0d66254d3	IncFIB,rep_cluster_2244	000095__NZ_CP014273_00094,CP033091_00053	MOBF,MOBF,MOBF,MOBF	CP042640_00139,NC_017639_00103,NC_017627_00068,CP029214_00066	MPF_F	NC_022651_00077,NZ_CM001154_00091,NC_010409_00124,NC_017659_00099,NC_017639_00094,NC_007675_00027,NC_017639_00100,NC_018966_00040,NC_014615_00033,NC_008460_00107,08-5333_00200	MOBF	KT325596	conjugative	LC484363	0.00676872	Escherichia coli	AA175	AH848	genus	Escherichia	genus	Escherichia	-	-	-
0012-2L1	LLUFMP	Long_Read	Ligation	Unfiltered	Medaka_Pilon	AA175	1	146370	48.70123659	76334ce8b62e831339393c6fa43f3627	IncFIB,rep_cluster_2244	000095__NZ_CP014273_00094,CP033091_00053	MOBF	NC_017627_00068	MPF_F	NC_022651_00077,NC_010409_00124,NC_019094_00090,NC_017639_00094,NC_007675_00027,NC_017639_00100,NC_018966_00040,NC_010488_00021,NC_009837_00049,NC_013437_00116,08-5333_00200	MOBF	KP987215	conjugative	LC484363	0.00224371	Escherichia coli	AA175	AH848	family	Enterobacteriaceae	family	Enterobacteriaceae	-	-	-
0012-2L1	LLUFM	Long_Read	Ligation	Unfiltered	Medaka	AA175	1	146384	48.76489234	260784778d952dacb3d40a75080184f4	IncFIB,rep_cluster_2244	000095__NZ_CP014273_00094,CP033091_00053	MOBF,MOBF,MOBF,MOBF	CP029214_00066,NC_017627_00068,MG904998_00124,NC_011964_00125	MPF_F	NC_022651_00077,NZ_CM001154_00091,NC_010409_00124,NC_017659_00099,NC_019094_00090,NC_017639_00094,NC_007675_00027,NC_017639_00100,NC_018966_00040,NC_010488_00021,NC_009837_00049,NC_008460_00107,NC_013437_00116,08-5333_00200	MOBF	KT325596	conjugative	LC484363	0.00541137	Escherichia coli	AA175	AH848	genus	Escherichia	genus	Escherichia	-	-	-
0012-2L1	LRFMP	Long_Read	Rapid	Filtered	Medaka_Pilon	AA175	1	154982	48.96955776	2769551ba5bf7c4962696e84b45704fb	IncFIB,rep_cluster_2244	000095__NZ_CP014273_00094,CP033091_00053	MOBF	NC_017627_00068	MPF_F	NC_009837_00049,NC_010488_00021,NC_018966_00040,NC_017639_00100,NC_007675_00027,NC_017639_00094,NC_019094_00090,NC_010409_00124,NC_022651_00077,NC_013437_00116,08-5333_00200	MOBF	KP987215	conjugative	LC484363	0.00216198	Escherichia coli	AA175	AH848	family	Enterobacteriaceae	family	Enterobacteriaceae	-	-	-
0012-2L1	LRFM	Long_Read	Rapid	Filtered	Medaka	AA175	1	155011	49.00748979	7564845e2049ca0e6b4caed32cb132f7	IncFIB,rep_cluster_2244	000095__NZ_CP014273_00094,CP033091_00053	MOBF,MOBF	NC_017627_00068,AP018572_00011	MPF_F	NC_008460_00107,NC_006323_00113,NC_019165_00034,NC_010488_00021,NC_018966_00040,NC_017639_00100,NC_007675_00027,NC_017639_00094,NC_019094_00090,NC_017659_00099,NC_010409_00124,NZ_CM001154_00091,NC_022651_00077,NC_013437_00116,08-5333_00200	MOBF	KT325596	conjugative	LC484363	0.00414809	Escherichia coli	AA175	AH848	genus	Escherichia	genus	Escherichia	-	-	-
0012-2L1	LRF	Long_Read	Rapid	Filtered	Unpolished	AA175	1	154458	48.92721646	6073a2ddfd10e2952ec915180a87d340	IncFIB,rep_cluster_2244	000095__NZ_CP014273_00094,CP033091_00053	MOBF,MOBF	MG904998_00124,AP018572_00011	MPF_F	NC_008460_00107,NC_014615_00033,NC_010488_00021,NC_018966_00040,NC_017054_00096,NC_017639_00100,NC_007675_00027,NC_017639_00094,NC_017630_00031,NC_019094_00090,NC_019000_00022,NC_010409_00124,NZ_CM001154_00091,NC_022651_00077,08-5333_00200	MOBF	KT325596	conjugative	LC484363	0.00445566	Escherichia coli	AA175	AH848	genus	Escherichia	genus	Escherichia	-	-	-
0012-2L1	LRUFMP	Long_Read	Rapid	Unfiltered	Medaka_Pilon	AA175	1	133406	48.98280437	cbccb80c72365ab38896ca6caa2d6d72	IncFIB,rep_cluster_2244	000095__NZ_CP014273_00094,CP033091_00053	MOBF	NC_017627_00068	MPF_F	NC_022651_00077,NC_010409_00124,NC_019094_00090,NC_017639_00094,NC_007675_00027,NC_017639_00100,NC_018966_00040,NC_010488_00021,NC_009837_00049,NC_013437_00116,08-5333_00200	MOBF	KP987215	conjugative	LC484363	0.00181236	Escherichia coli	AA175	AH848	family	Enterobacteriaceae	family	Enterobacteriaceae	-	-	-
0012-2L1	LRUFM	Long_Read	Rapid	Unfiltered	Medaka	AA175	1	133440	49.03552158	79f1aea29f649f1621c47e2b58eb2747	IncFIB,rep_cluster_2244	000095__NZ_CP014273_00094,CP033091_00053	MOBF,MOBF	NC_017627_00068,CP029214_00066	MPF_F	NC_022651_00077,NZ_CM001154_00091,NC_010409_00124,NC_017659_00099,NC_017639_00094,NC_007675_00027,NC_017054_00096,NC_018966_00040,NC_010488_00021,NC_009837_00049,NC_008460_00107,NC_013437_00116,08-5333_00200	MOBF	KT325596	conjugative	LC484363	0.00405685	Escherichia coli	AA175	AH848	genus	Escherichia	genus	Escherichia	-	-	-
0012-2L1	LRUF	Long_Read	Rapid	Unfiltered	Unpolished	AA175	1	132880	48.95695364	0b6d89442c0990cf58323d5d19d3be41	IncFIB,rep_cluster_2244	000095__NZ_CP014273_00094,CP033091_00053	MOBF,MOBF,MOBF,MOBF	AP018572_00011,CP042640_00139,CP008715_00128,MG904998_00124	MPF_F	NC_022651_00077,NZ_CM001154_00091,NC_010409_00124,NC_017659_00099,NC_017639_00094,NC_007675_00027,NC_017639_00100,NC_017054_00096,NC_018966_00040,NC_014615_00033,NC_008460_00107,08-5333_00200	MOBF	KT325596	conjugative	LC484363	0.00480022	Escherichia coli	AA175	AH848	genus	Escherichia	genus	Escherichia	-	-	-
0012-2L1	LLUF	Long_Read	Ligation	Unfiltered	Unpolished	AA175	1	145999	48.8051288	cec5e95a42bfe1a92974df339531fef1	IncFIB,rep_cluster_2244	000095__NZ_CP014273_00094,CP033091_00053	MOBF,MOBF,MOBF	AP018568_00098,MG904998_00124,CP029214_00066	MPF_F	NC_022651_00077,NZ_CM001154_00091,NC_010409_00124,NC_017659_00099,NC_017639_00094,NC_007675_00027,NC_017639_00100,NC_017054_00096,NC_018966_00040,NC_010488_00021,NC_014615_00033,NC_008460_00107,08-5333_00200	MOBF	KT325596	conjugative	LC484363	0.00698112	Escherichia coli	AA175	AH848	genus	Escherichia	genus	Escherichia	-	-	-
0012-C5	PP	PP	PP	Plasmid	Plasmid	AB443	1	5009	47.41465362	be0bc145f7027f06863f59a4d63bbd81	rep_cluster_2350	CP041342_00001	MOBP,MOBP	LT985292_00003,NC_017321_00002	-	-	MOBP	MF083142	mobilizable	CP035351	0.0172424	Escherichia coli	AB443	AK226	multi-phylla	Actinobacteria,Proteobacteria,Bacteroidetes,Firmicutes	multi-phylla	Actinobacteria,Proteobacteria,Bacteroidetes,Firmicutes	genus	Escherichia	6263753; 17122402; 26802429
0205-C9	PP	PP	PP	Plasmid	Plasmid	AA329	2	61939	51.68956554	80b8f35d5b351c673386f2c091a26fc6	IncFIA,IncFIC	000136__AP014877_00014,CP003035	-	-	MPF_F	NC_022651_00077,NC_019037_00043,NC_010409_00124,NC_019000_00022,NC_017639_00100	MOBF	CP015086	mobilizable	CP024284	0.0376857	Escherichia albertii	AA329	-	genus	Escherichia	genus	Escherichia	-	-	-
0205-C9	PP	PP	PP	Plasmid	Plasmid	AB443	1	7163	47.75931872	b3524dd6070197c81fdbf12fbee0499a	rep_cluster_2350	CP041342_00001	MOBP,MOBP	NC_017321_00002,LT985292_00003	-	-	MOBP	MF083142	mobilizable	CP035351	0.015998	Escherichia coli	AB443	AK226	multi-phylla	Bacteroidetes,Proteobacteria,Actinobacteria,Firmicutes	multi-phylla	Bacteroidetes,Proteobacteria,Actinobacteria,Firmicutes	genus	Escherichia	6263753; 17122402; 26802429
4957-C3	PP	PP	PP	Plasmid	Plasmid	AB241	1	2997	55.05505506	6f028dbb2cf170d1e6b19949399b4321	ColpVC	JX133088	-	-	-	-	MOBP	AB027308	mobilizable	CP038600	0.0120298	Salmonella enterica subsp. enterica serovar Hadar	AB241	AJ946	order	Enterobacterales	order	Enterobacterales	-	-	-
4957-C3	PP	PP	PP	Plasmid	Plasmid	AB690	1	4510	41.06430155	a2a390a99e4142ec7292195d16de04a4	Col(MG828)	NC_008486	-	-	-	-	-	-	non-mobilizable	CP005932	0.00393593	Escherichia coli APEC IMT5155	AB690	AK570	order	Enterobacterales	order	Enterobacterales	genus	Escherichia	30761100
9226-C5	PP	PP	PP	Plasmid	Plasmid	AA551	1	44150	51.75537939	4317fd80c2783a7d84db6585b0fb2f9d	IncN	000153__NC_019087_00001	-	-	MPF_T	NC_009131_00030	MOBF	NZ_CP014489	mobilizable	HE613857	0.0172424	Escherichia coli	AA551	AI743	class	Gammaproteobacteria	class	Gammaproteobacteria	order	Enterobacterales	23114770; 20851899; 28842132
23315-C5	PP	PP	PP	Plasmid	Plasmid	AC509	1	12694	48.99952734	189a5d6b7c8c4600b27a21508b92b5cd	rep_cluster_2350	CP035723_00002	MOBP,MOBP	NC_017321_00002,NC_019076_00002	-	-	MOBP	MF083142	mobilizable	CP019025	0.0107405	Escherichia coli	AC509	AL724	multi-phylla	Proteobacteria,Firmicutes,Actinobacteria,Bacteroidetes	multi-phylla	Proteobacteria,Firmicutes,Actinobacteria,Bacteroidetes	genus	Escherichia	6263753; 17122402; 26802429
23315-C5	PP	PP	PP	Plasmid	Plasmid	AB229	2	34410	42.76082534	cedc0cd005dd75b5a00dd3f17314a8da	IncX1,IncX3	000215__KC853434_00019,JN247852	MOBP	NC_019096_00001	MPF_T	NC_023277_00163	MOBP	EU164802	conjugative	CP023379	0.0362143	Escherichia coli	AB229	-	order	Enterobacterales	order	Enterobacterales	-	-	-
6245-1H1	PP	PP	PP	Plasmid	Plasmid	AB241	1	3763	55.43449375	188ba091bd87c9d054f3309abf434ddf	ColpVC	JX133088	-	-	-	-	MOBP	AB027308	mobilizable	CP038600	0.0171265	Salmonella enterica subsp. enterica serovar Hadar	AB241	AJ946	order	Enterobacterales	order	Enterobacterales	-	-	-
6245-1H1	PP	PP	PP	Plasmid	Plasmid	AC662	2	43325	49.05943451	b4626b666e413a10862de623d12b2eda	IncFIA,IncFIC	CP022610_00144,CR942285	-	-	MPF_I	NC_019111_00038,NC_022267_00069,NZ_CM001473_00069	-	-	non-mobilizable	CP019691	0.052714	Shigella sonnei	AC662	-	family	Enterobacteriaceae	family	Enterobacteriaceae	-	-	-
6245-2L1	PP	PP	PP	Plasmid	Plasmid	AB241	1	1528	56.08638743	f51f2aaaf5c9b2252e7b1332288b7b31	ColpVC	JX133088	-	-	-	-	-	-	non-mobilizable	CP038600	0.0376857	Salmonella enterica subsp. enterica serovar Hadar	AB241	-	order	Enterobacterales	order	Enterobacterales	-	-	-
6245-2L1	PP	PP	PP	Plasmid	Plasmid	AA175	2	29120	46.62774725	d4e3e5f91253cc4f7fd9c134bf6389a9	IncFIA	CP022610_00144	-	-	-	-	-	-	non-mobilizable	CP022732	0.054149	Escherichia coli	AA175	-	order	Enterobacterales	order	Enterobacterales	order	Enterobacterales	10773089; 25389419; 19897651; 24247128; 20851899; 22511964
6245-2L1	PP	PP	PP	Plasmid	Plasmid	AC026	2	22046	52.15458587	b0e5f99d67f5386426cd9b0d486e92f8	-	-	MOBP	CP031283_00205	-	-	MOBP	KM107848	mobilizable	CP040923	0.0560862	Escherichia coli	AC026	-	family	Enterobacteriaceae	family	Enterobacteriaceae	-	-	-
9226-2S1	PP	PP	PP	Plasmid	Plasmid	AA162	1	4339	49.82714911	31cd59c1dd0f4be961e02d53e83cbef5	ColRNAI_rep_cluster_1857	GQ470395_00001	-	-	-	-	MOBP	NZ_CP011065	mobilizable	CP010318	0.0137986	Escherichia coli	AA162	AH810	order	Enterobacterales	order	Enterobacterales	genus	Klebsiella	23800906; 24777092
9226-3H1	PP	PP	PP	Plasmid	Plasmid	AA736	1	17590	54.64468448	ca05a6136bd726b3d19b384c52aa2eb8	-	-	-	-	-	-	-	-	non-mobilizable	CP018771	0.0507636	Escherichia coli	AA736	-	genus	Escherichia	genus	Escherichia	-	-	-
9226-3H1	PP	PP	PP	Plasmid	Plasmid	AF267	1	21883	47.2787095	480df645234b5523d483025fff056063	IncI-gamma/K1	MG764547	-	-	-	-	-	-	non-mobilizable	CP022065	0.0344723	Salmonella enterica	AF267	-	order	Enterobacterales	family	Enterobacteriaceae	order	Enterobacterales	23333216; 30761100; 25987637; 21470454; 29899511; 20851899
9226-3H1	PP	PP	PP	Plasmid	Plasmid	AA162	1	8255	49.8970321	2fae76cd8e8e03d8633ea75feca694b1	ColRNAI_rep_cluster_1857	GQ470395_00001	MOBP,MOBP	NC_017321_00002,LT985292_00003	-	-	MOBP,MOBP	NZ_CP011065,MF083142	mobilizable	CP039570	0.00964976	Salmonella enterica subsp. enterica	AA162	AH810	order	Enterobacterales	order	Enterobacterales	genus	Klebsiella	23800906; 24777092
2402-1H1	PP	PP	PP	Plasmid	Plasmid	AA313	2	44718	50.4539559	c835d3fb5c96e967cfa37cdd74febaf9	IncFIA	000136__AP014877_00014	-	-	-	-	-	-	non-mobilizable	CP024287	0.0498292	Escherichia albertii	AA313	-	order	Enterobacterales	order	Enterobacterales	order	Enterobacterales	10773089; 25389419; 19897651; 24247128; 20851899; 22511964
3862-S2	PP	PP	PP	Plasmid	Plasmid	AA313	3	45507	50.02966577	b4f7c7796bd351f64b9c3c4bf63ce625	IncFIA,rep_cluster_2313	000136__AP014877_00014,CP025980_00001	-	-	-	-	-	-	non-mobilizable	CP024287	0.0498292	Escherichia albertii	AA313	-	order	Enterobacterales	order	Enterobacterales	order	Enterobacterales	10773089; 25389419; 19897651; 24247128; 20851899; 22511964
0205-3S1	PP	PP	PP	Plasmid	Plasmid	AB233	1	29797	41.35986844	037e2d030b439dbeabd01dea23c827bf	IncX1	000215__KC853434_00019	-	-	MPF_T	NC_023277_00163,NC_019067_00043,NC_010860_00022	-	-	non-mobilizable	EU219533	0.0110444	Salmonella enterica subsp. enterica serovar Enteritidis	AB233	AJ924	order	Enterobacterales	order	Enterobacterales	family	Enterobacteriaceae	21625636; 22470007
9619-3S1	PP	PP	PP	Plasmid	Plasmid	novel_b8260fe2e793c893f8e6b3a52602d7aa	1	33177	51.7225789	b8260fe2e793c893f8e6b3a52602d7aa	IncI-gamma/K1	KT186369	-	-	-	-	-	-	non-mobilizable	CP002733	0.0656822	Escherichia coli UMNK88	novel_b8260fe2e793c893f8e6b3a52602d7aa	-	order	Enterobacterales	family	Enterobacteriaceae	order	Enterobacterales	23333216; 30761100; 25987637; 21470454; 29899511; 20851899
9619-3S1	PP	PP	PP	Plasmid	Plasmid	AA476	1	11442	57.02674358	79056c41d21cab38bd69694a4c9c031b	-	-	-	-	-	-	-	-	non-mobilizable	CP031897	0.0387085	Escherichia coli O113:H21	AA476	-	family	Enterobacteriaceae	family	Enterobacteriaceae	-	-	-
0012-2L1	PP	PP	PP	Plasmid	Plasmid	AA175	5	33884	48.7722819	02819adbd3493d0164e76a0c3b992eb1	IncFIB	000095__NZ_CP014273_00094	-	-	MPF_F	NC_008460_00107	-	-	non-mobilizable	LC484363	0.0519203	Escherichia coli	AA175	-	order	Enterobacterales	order	Enterobacterales	order	Enterobacterales	11254626; 19482926; 15781495; 20851899; 16257053
